# Supplementary material for: Accuracy of immunological tests on serum and urine for diagnosis of Taenia solium neurocysticercosis: A systematic review
Source: PLoS Negl Trop Dis. 2024 Nov 11;18(11):e0012643. doi: 10.1371/journal.pntd.0012643 (PMC11581404; doi:10.1371/journal.pntd.0012643)
Supplement: S2 Table — (XLSX) [file pntd.0012643.s006.xlsx]

## Sheet: WB - serum
S2 Table. Test sensitivity and specificity of serological and urine-based antibody- and antigen-detecting tests, categorized by test format and specimen.
Serological antibody detection: Western blot - serum
Record	Reference	Laboratory (Diagnostic reagent)	Target	Cut-off: value	Cut-off: calculation	Se (%)	TP	TP+FN	Se: detailed	Sp CG	TN CG	TN+FP CG	Sp OIG	TN OIG	TN+FP OIG	Sp CG + OIG	TN CG+OIG	TN+FP CG+OIG	Cross-reactivity
Aguilar-Rebolledo 2002	[1]	Immunetics (Tso LLGP)	NA	Positivity of >=1 band.	NA	0.72	18	25	par 12/14, expar sub 0/5, par + expar sub 6/6, act sing 10/17, act mult 7/7, inact mult 1/1	0.96	48	50	NA	NA	NA	NA	NA	NA	NA
Ahn 2016	[2]	NA (Tso rTsMEndoB1)	NA	NA	NA	0.797	216	271	act mult 142/169, inact 74/102	1	75	75	0.582	246	423	0.645	321	498	ce 81/101, ae 48/61, Tsot 7/11, Tsag 8/12, Tas 8/12, dp 3/14, sp 22/92, Ssj 0/20, pg 0/20, cl 0/20, an 0/20, tr 0/20, tp 0/10, am 0/10
Arora 2020	[3]	NA (Tso CF)	NA	Positive if >= 1 band of <50kDa.	NA	0.916	109	119	act NS/12, trans NS/18, inact NS/64, mix NS/25, sing 25/29, mult(2) 3/4, mult(>2) 8/8	0.334	96	287	NA	NA	NA	NA	NA	NA	NA
Arthi 2021	[4]	NA (Tso W)	IgG	>= 1 band at 40 kDa, 24 kDa, 32 kDa, 18 kDa is positive	NA	0.4	8	20	par act sing 3/7, pas trans sing 5/11, par inact sing 0/2	NA	NA	NA	NA	NA	NA	NA	NA	NA	NA
Atluri 2009a	[5]	NA (Tso ES)	NA	reaction with >= 1 antigenic fraction	NA	0.856	107	125	SCG 95/111, act SCG NS/109, inact SCG 2/2, mult 12/14, act mult NS/11, inact mult 3/3, act 102/120, inact 5/5	0.765	65	85	0.375	15	40	0.64	80	125	ml NS/10, tp NS/7, hd NS/9, am NS/12, as NS/2
		NA (Tso LMM)	NA	reaction with >= 1 antigenic fraction	NA	0.808	101	125	SCG 89/111, act SCG NS/109, inact SCG 2/2, mult 12/14, act mult NS/11, inact mult 3/3, act 96/120, inact 5/5	0.753	64	85	0.45	18	40	0.656	82	125	ml NS/10, tp NS/7, hd NS/9, am NS/12, as NS/2
Atluri 2011	[6]	NA (10-30kDa)	NA	reaction with >= 1 antigenic fraction	NA	0.737	28	38	act SCG 11/11, act / inact SCG 9/17, act mult 2/2, act / inact mult 6/8, sing 20/28, mult 8/10	1	17	17	0.75	6	8	0.92	23	25	hd 2/3, tp 0/2, ml 0/1, am 0/1, as 0/1
Ayala-Sulca 2015	[7]	NA (Tso CF)	IgG	reaction with >= 1 antigenic fraction	NA	1	50	50	NA	1	20	20	1	30	30	1	50	50	ce 0/10, fs 0/5, ch 0/5, tp 0/5, ls 0/5
Bae 2008	[8]	NA (Tso 18kDa)	IgG	reaction with >= 1 antigenic fraction(s)	with the use of UVI-Photo MW software	0.735	147	200	act 96/114, act + inact 39/46, inact mult 12/40	1	60	60	0.967	204	211	0.974	264	271	Tsot 2/14, Tsag 0/20, Tas 0/25, ae 0/15, ce 4/37, sp 0/20, pg 0/20, cl 0/20, fs 1/20, ss 0/20
		NA (Tso b1 variant)	IgG	reaction of at least of 1 band	NA	0.67	134	200	act 89/114, act + inact 32/46, inact mult 12/40	1	60	60	1	211	211	1	271	271	Tsot 0/14, Tsag 0/20, Tas 0/25, ae 0/15, ce 0/37, sp 0/20, pg 0/20, cl 0/20, fs 0/20, ss 0/20
		NA (Tso RS1 variant)	IgG	NA	NA	0.41	80	200	act 58/114, act + inact 18/46, inact mult 6/40	1	60	60	0.981	207	211	0.985	267	271	Tsot 0/14, Tsag 0/20, Tas 0/25, ae 0/15, ce 1/37, sp 0/20, pg 2/20, cl 0/20, fs 1/20, ss 0/20
		NA (Tso m13h variant)	IgG	NA	NA	0.755	151	200	act 97/114, act + inact 37/46, inact mult 17/40	1	60	60	0.972	205	211	0.978	265	271	Tsot 1/14, Tsag 2/20, Tas 0/25, ae 0/15, ce 1/37, sp 1/20, pg 1/20, cl 0/20, fs 0/20, ss 0/20
		NA (Tso chimera 18kDa-b1-RS1-m13h)	IgG	NA	NA	0.875	175	200	act 112/114, act + inact 44/46, inact mult 19/40	1	60	60	0.967	204	211	0.974	264	271	Tsot 1/14, Tsag 0/20, Tas 0/25, ae 0/15, ce 3/37, sp 1/20, pg 1/20, cl 0/20, fs 1/20, ss 0/20
		NA (Tso CF)	IgG	NA	NA	0.85	170	200	act 109/114, act + inact 44/46, inact mult 17/40	1	60	60	0.787	166	211	0.834	226	271	Tsot 3/14, Tsag 3/20, Tas 3/25, ae 6/15, ce 19/37, sp 2/20, pg 2/20, cl 4/20, fs 1/20, ss 2/20
		NA (Tso chimera 120+150kDa)	IgG	NA	NA	0.82	164	200	act 107/114, act + inact 44/46, inact mult 13/40	1	60	60	0.972	205	211	0.978	265	271	Tsot 1/14, Tsag 0/20, Tas 0/25, ae 0/15, ce 3/37, sp 1/20, pg 0/20, cl 0/20, fs 1/20, ss 0/20
Bae 2014	[9]	NA (Tso TsMFas1)	NA	NA	NA	0.81	81	100	act mult 18/20, inact mult 63/80	1	50	50	0.916	228	249	0.93	278	299	Tsot 1/30, ae 2/33, ce 10/56, sp 4/50, Ssj 2/30, cl 2/50
Barcelos 2007	[10]	NA (Tso S)	IgG	two immunodominant markers (molecular weight: 12, 13, 14, 18, 21, 24, 26-28, 32, 39, 42, 45, 47, 50, 52, 56, 64-68, 60- 75 kDa) of T. solium metacestodes	NA	0.65	13	20	par act sing 2/2, par act mult 8/8, par inact mult 3/10	1	10	10	NA	NA	NA	NA	NA	NA	NA
Brizzi 2016	[11]	NA (Tso LLGP)	NA	NA	Samples were considered positive on EITB if one or more antibody bands were present.	NA	NA	27	par 12/26, expar ven / sub 2/3, act sing 1/5, act mult 2/2, trans mult 4/4, inact sing 7/18, inact mult 3/3, sing 8/23, mult 9/9	NA	NA	NA	NA	NA	NA	NA	NA	NA	NA
Bueno 2000a	[12]	NA (Tso S)	IgG	NA	NA	1	48	48	NA	0	0	35	0	0	23	0	0	58	tc 7/7, tp 6/6, ch 5/5, ss 5/5
		NA (Tcra CF)	IgG	NA	NA	0.984	61	62	NA	0.2	7	35	0	0	23	0.121	7	58	tc 7/7, tp 6/6, ch 5/5, ss 5/5
Chung 1999	[13]	NA (Tso CyDA)	NA	NA	NA	0.858	188	219	act 184/190, inact mult 4/29	1	50	50	0.977	127	130	0.983	177	180	ae 1/11, ce 0/9, sp 1/30, pg 0/30, cl 1/30, fs 0/10, Ssj 0/10
Davelois 2016	[14]	NA (Tso CF)	IgG	reaction at least of 1 band	NA	0.966	97	100	NA	1	15	15	1	75	75	1	90	90	hm 0/15, dp 0/15, as 0/10, tae 0/15, tr 0/5, anc 0/10, en 0/5
Dermauw 2018	[15]	NA (Tso rT24H)	NA	NA	NA	0.393	11	28	act sing 2/3, act mult(>=2) 4/5, trans /inact 5/20	0.982	111	113	NA	NA	NA	NA	NA	NA	NA
		CDC (Tso LLGP)	NA	NA	NA	0.464	13	28	act sing 2/3, act mult(>=2) 4/5, trans /inact 5/20	0.982	111	113	NA	NA	NA	NA	NA	NA	NA
		QualiCode Immunetics (Tso metacestode ag)	IgG	NA	NA	0.579	11	19	act sing 3/3, act mult(>=2) 3/3, trans /inact 5/13	0.94	63	67	NA	NA	NA	NA	NA	NA	NA
Diaz 1992	[16]	NA (Tso LLGP)	NA	NA	Cut-off values were determined by calculating the mean and the standard deviation of the OD of four determinations from the negative control serum pool. A serum sample was considered positive when its OD was greater than the control mean plus two standard deviations.	0.941	32	34	NA	1	62	62	0.845	82	97	0.906	144	159	ce 0/18, Hmn 1/59, Tsot 14/14, Tsag 0/4, dp 0/2
Feldman 1990	[17]	NA (Tso LLGP)	NA	1 band	In EITB, samples showing one or more of the 7 diagnostic GP bands were considered positive.	1	21	21	NA	1	27	27	NA	NA	NA	NA	NA	NA	NA
Ferrer 2002	[18]	NA (Tso CF)	NA	NA	NA	0.885	23	26	NA	NA	NA	NA	NA	NA	NA	NA	NA	NA	NA
		NA (Tso NOG)	NA	NA	NA	0.885	23	26	NA	NA	NA	NA	NA	NA	NA	NA	NA	NA	NA
		NA (Tso surface GP)	NA	NA	NA	0.923	24	26	NA	NA	NA	NA	NA	NA	NA	NA	NA	NA	NA
Flisser 1980	[19]	NA (Tso metacestode ag)	IgG(/IgM/IgE/IgA/IgD)	NA	Reaction wth at least one precipitation band was considered positive.	0.444	24	54	NA	0.971	395	407	NA	NA	NA	NA	NA	NA	NA
Gekeler 2002	[20]	NA (Tso metacestode GP 8+12+26kDa)	IgG	NA	NA	0.75	18	24	NA	1	43	43	1	101	101	1	144	144	ce 0/26, ae 0/16, hw 0/21, st 0/16, trn 0/15, ss 0/7
Greene 1999	[21]	NA (Tso LLGP 14kDa)	NA	NA	NA	0.819	59	72	NA	1	12	12	1	43	43	1	55	55	ae 0/10, ce 0/10, Ssm 0/5, Ssh 0/5, Asl 0/3, Ocv 0/2, Wub 0/2, Drm 0/2, Trns 0/2, Pgw 0/2
		NA (Tso LLGP 18Da)	NA	NA	NA	0.528	38	72	NA	1	12	12	1	43	43	1	55	55	ae 0/10, ce 0/10, Ssm 0/5, Ssh 0/5, Asl 0/3, Ocv 0/2, Wub 0/2, Drm 0/2, Trns 0/2, Pgw 0/2
Hancock 2006	[22]	NA (Tso T24H)	IgG	NA	NA	0.698	210	301	act sing 10/16, act mult(>=2) / racemose 101/107, trans sing/mult 29/64, inact sing/mult 70/114	0.979	143	146	0.979	141	144	0.979	284	290	Ssm NS/35, ce NS/18, Ssh NS/17, Trn 0/16, Tsag NS/14, Plf NS/12, Asl NS/4, Csp NS/4, Fsh NS/2, ae NS/1, Lsd NS/1, Lst NS/1, NS NS/19
Hernández 2019	[23]	NA (Tso LLGP (InDRE))	NA	NA	The recognition of at least one band (GP50, GP42-39, GP24, GP21, GP18, GP14, and GP13) is considered to be positive for cysticercosis infection or exposure.	0.724	42	58	expar act 26/29, par act 7/8, par inact 9/21, sing 9/16, mult 33/42	0.951	39	41	NA	NA	NA	NA	NA	NA	NA
		NA (Tso LLGP (CDC))	NA	NA	The recognition of at least one band (GP50, GP42-39, GP24, GP21, GP18, GP14, and GP13) is considered to be positive for cysticercosis infection or exposure.	0.661	37	56	expar act 27/29, par act 3/6, par inact 7/21, sing 5/14, mult 32/42	NA	NA	NA	NA	NA	NA	NA	NA	NA	NA
		LDBIO Dagnostics (Tso metacestode ag)	IgG	NA	NA	0.714	35	49	expar act 21/21, par act 6/8, par inact 8/20, sing 7/14, mult 28/35	NA	NA	NA	NA	NA	NA	NA	NA	NA	NA
Hernández-González 2017	[24]	NA (Tso T24H-His)	NA	NA	The cut-off values, sensitivity and specificity were established by receiver operating characteristics (ROC) curves using the serological index values for each antigen and test.	0.926	138	149	act sing 23/26, act mult(>=2) 77/77, inact 38/46	0.992	130	131	1	40	40	0.994	170	171	ce 0/11, ae 0/1, st 0/9, ss 0/9, ml 0/1, tp 0/2, trn 0/4, fl 0/3
		NA (Tso GST-Ts8B2)	NA	NA	The cut-off values, sensitivity and specificity were established by receiver operating characteristics (ROC) curves using the serological index values for each antigen and test.	0.691	103	149	act sing 19/26, act mult(>=2) 68/77, inact 16/46	0.985	129	131	1	40	40	0.988	169	171	ce 0/11, ae 0/1, st 0/9, ss 0/9, ml 0/1, tp 0/2, trn 0/4, fl 0/3
		NA (Tso GST-T24H)	NA	NA	The cut-off values, sensitivity and specificity were established by receiver operating characteristics (ROC) curves using the serological index values for each antigen and test.	0.884	129	146	act sing 22/26, act mult(>=2) 75/77, inact 32/43	1	131	131	1	40	40	1	171	171	ce 0/11, ae 0/1, st 0/9, ss 0/9, ml 0/1, tp 0/2, trn 0/4, fl 0/3
Ishida 2003	[25]	NA (Tso S)	NA	NA	NA	1	18	18	NA	NA	NA	NA	0.947	72	76	NA	NA	NA	tc 2/40, Ssm 1/16, hd 1/20
		NA (Tcra CF)	NA	NA	NA	1	18	18	NA	NA	NA	NA	0.886	70	79	NA	NA	NA	tc 3/40, Ssm 3/19, hd 3/20
		NA (Tcra GP 14+18kDa)	NA	NA	NA	0.722	13	18	NA	NA	NA	NA	0.913	94	103	NA	NA	NA	tc 1/38, Ssm 3/19, hd 5/46
Ishida 2006	[26]	NA (Tcra CF)	IgG	NA	Any reaction against the low molecular mass range of 18-14 kDa of Tcra-vf antigen should be considered specific.	0.222	12	54	act / mix 11/12, inact 1/42	0.943	50	53	NA	NA	NA	NA	NA	NA	NA
Jiménez 2022	[27]	NA (Tso Ts26GST)	IgG	NA	NA	0.795	35	44	par NS/25, expar NS/19, act 11/15, inact 24/29, sing 7/10, mult 28/34	1	30	30	0.65	13	20	0.86	43	50	ls 2/2, trp 1/2, tp NS/2, tc NS/2, hd NS/2, am NS/2, trn NS/2, tr NS/2, gn 1/2, en NS/2
		NA (Tso TsTrx-1)	IgG	NA	NA	0.886	39	44	par NS/25, expar NS/19, act 11/15, inact 28/29, sing 8/10, mult 31/34	1	30	30	0.95	19	20	0.98	49	50	ls 0/2, trp 0/2, tp 0/2, tc 0/2, hd 0/2, am 0/2, trn 0/2, tr 0/2, gn 1/2, en 0/2
Lee 2005a	[28]	NA (Tso GP 120kDa)	NA	NA	NA	0.94	47	50	act NS/30, act + inact mult NS/10, inact mult NS/10	1	NA	NA	NA	NA	NA	0.967	29	30	NA
		NA (Tso GP r14kDa)	NA	NA	NA	0.633	19	30	act / act+inact 18/20, inact mult 1/10	1	NA	NA	NA	NA	NA	0.971	34	35	NA
		NA (Tso GP r18kDa)	NA	NA	NA	0.633	19	30	act / act+inact 17/20, inact mult 2/10	1	NA	NA	NA	NA	NA	0.971	34	35	sp 1/NS, ae 0/NS, ce 0/NS
Minozzo 2008	[29]	NA (Tcra W)	NA	NA	Samples were considered positive when one or more bands with 13, 14, 18, 21, 24, 38-42, 50 kDa (Tsang et al., 1989) and/or 47-52, 56, 64-68 and 126-155 kDa (Shiguekawa et al., 2000) showed reactivity.	0.625	20	32	act 19/23, trans 0/4, inact 1/5	0	0	11	NA	NA	NA	NA	NA	NA	NA
Montenegro 1994	[30]	NA (Tso LLGP)	NA	NA	NA	0.909	20	22	NA	NA	NA	NA	0.987	76	77	NA	NA	NA	Hmn 1/59, ce 0/18
Nhancupe 2013	[31]	NA (Tso Tsol-p27)	NA	NA	NA	1	10	10	NA	1	10	10	NA	NA	NA	NA	NA	NA	NA
		NA (Tso cC1)	NA	NA	NA	0.5	5	10	NA	1	10	10	NA	NA	NA	NA	NA	NA	NA
Noh 2014	[32]	NA (Tso LLGP (CDC))	NA	NA	NA	NA	NA	249	act sing 27/52, act mult(>=2) / racemose 103/107, trans/inact sing/mult NS/90	1	191	191	0.933	196	210	0.965	387	401	Tsot 0/14, Tsag 4/20, as 0/2, ce 8/27, ae 0/1, fl 0/7, am 0/11, fs 0/2, sth 0/11, gi 0/1, hp 0/8, hm 2/10, hep 0/26, ml 0/8, pg 0/4, ss 0/54, cl 0/4
		NA (Tso LLGP (INdCN))	NA	NA	NA	NA	NA	239	act sing 66/84, act mult(>=2) 119/119, trans/inact NS/36	NA	NA	191	NA	NA	210	NA	NA	401	Tsot NS/14, Tsag NS/20, as NS/2, ce NS/27, ae NS/1, fl NS/7, am NS/11, fs NS/2, sth NS/11, gi NS/1, hp NS/8, hm NS/10, hep NS/26, ml NS/8, pg NS/4, ss NS/54, cl NS/4
		NA (Tso rGP50 + rT24H + sTsRS1 (CDC))	NA	NA	NA	NA	NA	249	act sing 29/52, act mult(>=2) / racemose 106/107, trans/inact sing/mult NS/90	NA	NA	191	NA	NA	210	0.98	393	401	Tsot NS/14, Tsag NS/20, as NS/2, ce NS/27, ae NS/1, fl NS/7, am NS/11, fs NS/2, sth NS/11, gi NS/1, hp NS/8, hm NS/10, hep NS/26, ml NS/8, pg NS/4, ss NS/54, cl NS/4
		NA (Tso rGP50 + rT24H + sTsRS1 (INdCN))	NA	NA	NA	NA	NA	239	act sing 55/84, act mult(>=2) 115/119, trans/inact NS/36	NA	NA	191	NA	NA	210	0.98	393	401	Tsot NS/14, Tsag NS/20, as NS/2, ce NS/27, ae NS/1, fl NS/7, am NS/11, fs NS/2, sth NS/11, gi NS/1, hp NS/8, hm NS/10, hep NS/26, ml NS/8, pg NS/4, ss NS/54, cl NS/4
		NA (Tso rGP50 + rT24H (CDC))	NA	NA	NA	NA	NA	249	act sing 27/52, act mult(>=2) / racemose 106/107, trans/inact sing/mult NS/90	NA	NA	191	NA	NA	210	0.99	397	401	Tsot NS/14, Tsag NS/20, as NS/2, ce NS/27, ae NS/1, fl NS/7, am NS/11, fs NS/2, sth NS/11, gi NS/1, hp NS/8, hm NS/10, hep NS/26, ml NS/8, pg NS/4, ss NS/54, cl NS/4
		NA (Tso rGP50 + rT24H (INdCN))	NA	NA	NA	NA	NA	239	act sing 55/84, act mult(>=2) 114/119, trans/inact NS/36	NA	NA	191	NA	NA	210	0.98	393	401	Tsot NS/14, Tsag NS/20, as NS/2, ce NS/27, ae NS/1, fl NS/7, am NS/11, fs NS/2, sth NS/11, gi NS/1, hp NS/8, hm NS/10, hep NS/26, ml NS/8, pg NS/4, ss NS/54, cl NS/4
		NA (Tso rGP50 + sTsRS1 (CDC))	NA	NA	NA	NA	NA	249	act sing 25/52,act mult(>=2) / racemose104/107, trans/inact sing/mult NS/90	NA	NA	191	NA	NA	210	0.98	393	401	Tsot NS/14, Tsag NS/20, as NS/2, ce NS/27, ae NS/1, fl NS/7, am NS/11, fs NS/2, sth NS/11, gi NS/1, hp NS/8, hm NS/10, hep NS/26, ml NS/8, pg NS/4, ss NS/54, cl NS/4
		NA (Tso rGP50 + sTsRS1 (INdCN))	NA	NA	NA	NA	NA	239	act sing 37/84, act mult(>=2) 109/119, trans/inact NS/36	NA	191	191	1	210	210	1	401	401	Tsot 0/14, Tsag 0/20, as 0/2, ce 0/27, ae 0/1, fl 0/7, am 0/11, fs 0/2, sth 0/11, gi 0/1, hp 0/8, hm 0/10, hep 0/26, ml 0/8, pg 0/4, ss 0/54, cl 0/4
		NA (Tso rT24H + sTsRS1 (CDC))	NA	NA	NA	NA	NA	249	act sing 24/52, act mult(>=2) / racemose 106/107, trans/inact sing/mult NS/90	NA	NA	191	NA	NA	210	0.99	397	401	Tsot NS/14, Tsag NS/20, as NS/2, ce NS/27, ae NS/1, fl NS/7, am NS/11, fs NS/2, sth NS/11, gi NS/1, hp NS/8, hm NS/10, hep NS/26, ml NS/8, pg NS/4, ss NS/54, cl NS/4
		NA (Tso rT24H + sTsRS1 (INdCN))	NA	NA	NA	NA	NA	239	act sing 44/84, act mult(>=2) 114/119, trans/inact NS/36	NA	NA	191	NA	NA	210	0.98	393	401	Tsot NS/14, Tsag NS/20, as NS/2, ce NS/27, ae NS/1, fl NS/7, am NS/11, fs NS/2, sth NS/11, gi NS/1, hp NS/8, hm NS/10, hep NS/26, ml NS/8, pg NS/4, ss NS/54, cl NS/4
		NA (Tso rGP50 (CDC))	NA	NA	NA	NA	NA	249	act sing 23/52, act mult(>=2) / racemose 103/107, trans/inact sing/mult NS/90	0.984	188	191	0.967	203	210	0.975	391	401	Tsot 0/14, Tsag 0/20, as 0/2, ce 0/27, ae 0/1, fl 0/7, am 2/11, fs 0/2, sth 0/11, gi 0/1, hp 0/8, hm 0/10, hep 0/26, ml 0/8, pg 0/4, ss 5/54, cl 0/4
		NA (Tso rGP50 (INdCN))	NA	NA	NA	NA	NA	239	act sing 37/84, act mult(>=2) 106/119, trans/inact NS/36	1	191	191	1	210	210	1	401	401	Tsot 0/14, Tsag 0/20, as 0/2, ce 0/27, ae 0/1, fl 0/7, am 0/11, fs 0/2, sth 0/11, gi 0/1, hp 0/8, hm 0/10, hep 0/26, ml 0/8, pg 0/4, ss 0/54, cl 0/4
		NA (Tso rT24H (CDC))	NA	NA	NA	NA	NA	249	act sing 22/52, act mult(>=2) / racemose 106/107, trans/inact sing/mult NS/90	1	191	191	1	210	210	1	401	401	Tsot 0/14, Tsag 0/20, as 0/2, ce 0/27, ae 0/1, fl 0/7, am 0/11, fs 0/2, sth 0/11, gi 0/1, hp 0/8, hm 0/10, hep 0/26, ml 0/8, pg 0/4, ss 0/54, cl 0/4
		NA (Tso rT24H (INdCN))	NA	NA	NA	NA	NA	239	act sing 52/84, act mult(>=2) 114/119, trans/inact NS/36	NA	NA	191	NA	NA	210	0.98	393	401	Tsot NS/14, Tsag NS/20, as NS/2, ce NS/27, ae NS/1, fl NS/7, am NS/11, fs NS/2, sth NS/11, gi NS/1, hp NS/8, hm NS/10, hep NS/26, ml NS/8, pg NS/4, ss NS/54, cl NS/4
		NA (Tso sTsRS1 (CDC))	NA	NA	NA	NA	NA	249	act sing 10/52, act mult(>=2) / racemose 80/107, trans/inact sing/mult NS/90	1	191	191	0.99	208	210	0.995	399	401	Tsot 0/14, Tsag 0/20, as 0/2, ce 0/27, ae 0/1, fl 0/7, am 0/11, fs 0/2, sth 0/11, gi 0/1, hp 0/8, hm 2/10, hep 0/26, ml 0/8, pg 0/4, ss 0/54, cl 0/4
		NA (Tso sTsRS1 (INdCN))	NA	NA	NA	NA	NA	239	act sing 33/84, act mult(>=2) 101/119, trans/inact NS/36	1	191	191	1	210	210	1	401	401	Tsot 0/14, Tsag 0/20, as 0/2, ce 0/27, ae 0/1, fl 0/7, am 0/11, fs 0/2, sth 0/11, gi 0/1, hp 0/8, hm 0/10, hep 0/26, ml 0/8, pg 0/4, ss 0/54, cl 0/4
Oliveira 2007	[33]	NA (Tso Se)	IgG	NA	The samples were considered positive upon recognition of at least two of the following immunodominant proteins: 24, 39–42, 47–52, 56, 64–68, and 126–155 kDa.	0.95	19	20	act 6/6, act+inact 4/6, inact 11/20	1	40	40	0.897	52	58	0.939	92	98	tae 0/18, Hmn 0/10, ce 5/5, Ssm 0/5, Sts 1/5, Asl 0/5, Env 0/5, Gil 0/5
		NA (Tsag Se)	IgG	NA	The samples were considered positive upon recognition of at least two of the following immunodominant proteins: 24, 39–42, 47–52, 56, 64–68, and 126–155 kDa.	0.85	17	20	act 6/6, act+inact 4/6, inact 8/20	1	40	40	0.897	52	58	0.939	92	98	tae 0/18, Hmn 0/10, ce 5/5, Ssm 0/5, Sts 1/5, Asl 0/5, Env 0/5, Gil 0/5
Oliveira 2010	[34]	NA (Tsag CUF 64-68kDa)	IgG	NA	NA	1	40	40	act NS/8, act+inact NS/15, inact NS/17	1	40	40	1	62	62	1	102	102	Asl 0/6, ce 0/10, Env 0/6, Gil 0/4, hw 0/6, Hmn 0/4, Ssm 0/10, Sts 0/4, tae 0/10, Trt 0/2
Oommen 2004	[35]	NA (Tso IEF purified metacestode ag)	NA	NA	A serum sample was considered positive for cysticercosis if one or more bands < 50 kDa were detected on the blot.	0.338	22	65	SCG 7/41, mult 15/24	0.923	24	26	NA	NA	NA	NA	NA	NA	NA
		NA (Tso LLGP)	NA	NA	NA	0.667	38	57	SCG 27/45, mult 11/12	0.923	12	13	NA	NA	NA	NA	NA	NA	NA
		NA (Tso non-solubilized LLGP)	NA	NA	Blots were considered positive for cysticercosis on appearance of 1 or more bands of <50 kDa.	0.693	104	150	SCG 67/107, mult 37/43	0.97	97	100	NA	NA	NA	NA	NA	NA	NA
Palacio 1988	[36]	CDC EITB (Tso LLGP)	NA	NA	EITB diagnostic criteria for cysticercosis were the presence of antibody reaction to at least one of the seven specific glycoprotein bands.	0.514	37	72	act/trans sing 7/17, act/trans mult 3/5, inact 12/33, act/trans + inact 15/17	0.98	350	357	NA	NA	NA	NA	NA	NA	NA
Peralta 2002	[37]	NA (Tcra GP)	NA	NA	NA	0.816	40	49	act 6/7, par trans 26/30, inact sing/mult 8/12	1	8	8	1	69	69	1	77	77	Tsag 0/6, Hmn 0/5, Ssm 0/13, Asl 0/10, Anc 0/11, Sts 0/7, Trt 0/7, ce 0/10
		Qualicode Immunetics (Tso GP)	NA	NA	NA	0.703	26	37	act 4/6, par trans 16/21, inact sing/mult 6/10	1	8	8	1	69	69	1	77	77	Tsag 0/6, Hmn 0/5, Ssm 0/13, Asl 0/10, Anc 0/11, Sts 0/7, Trt 0/7, ce 0/10
Prabhakaran 2004	[38]	NA (Tso LLGP)	IgG	NA	An immunoblot was considered positive on appearance of one or more bands of ≤50 kDa.	0.693	104	150	SCG 67/107, mult 37/43	0.97	97	100	1	7	7	0.972	104	107	fl 0/2, tp 0/3, ra 0/2
Prabhakaran 2007	[39]	NA (Tso LLGP (urea-induced tertiary conformations))	NA	NA	A serum sample was considered positive for cysticercus antibodies with reaction to one or more T. solium glycoproteins of molecular weights 50, 38—42, 24, 21, 18, 14 and 13 kDa.	0.467	28	60	SCG 28/60	0.96	38	40	NA	NA	NA	NA	NA	NA	NA
Proaño-Narvaez 2002	[40]	NA (Tso LLGP)	NA	NA	The development of one of the seven specific bands on the nitrocellulose membrane is sufficient to consider the sample positive.	0.86	86	100	sing 25/30, mult 59/64, inact 2/6	0.928	65	70	NA	NA	NA	NA	NA	NA	NA
Rodriguez 2009	[41]	NA (Tso LLGP)	NA	NA	A sample was considered positive if it showed >=1 reactive band of antibody to the glycoprotein antigens.	1	91	91	par act 41/41, par inact 7/7, expar sub 31/31, expar ven 12/12	NA	NA	NA	NA	NA	NA	NA	NA	NA	NA
Rodriguez-Canul 1997	[42]	NA (Tso Se)	NA	NA	NA	0.912	52	57	NA	1	42	42	1	61	61	1	103	103	Plf 0/6, Trpc 0/2, Lsm 0/3, Trns 0/7, Sts 0/9, Onv 0/1, Ssm 0/5, ae 0/13, ce 0/9, Tsag 0/4, le 0/1, sy 0/1
		NA (Tso LLGP)	NA	NA	NA	0.947	54	57	NA	1	42	42	1	61	61	1	103	103	Plf 0/6, Trpc 0/2, Lsm 0/3, Trns 0/7, Sts 0/9, Onv 0/1, Ssm 0/5, ae 0/13, ce 0/9, Tsag 0/4, le 0/1, sy 0/1
Rueda 2011	[43]	NA (Tso TsAg5)	NA	NA	NA	0.697	115	165	par sing 21/53, par act mult(>=2) 41/57, expar act 53/55	0.757	78	103	0.914	85	93	0.832	163	196	Hmn 6/28, Dpp 0/2, Tsag 1/10, ce 1/16, Asl 0/2, Env 0/8, Trt 0/6, anc 0/9, Sts 0/12
Saavedra-Camacho 2021	[44]	Cistiblot (Tso 8ag)	IgG	reaction at least of 1 band	NA	0.359	14	39	NA	NA	NA	NA	NA	NA	NA	NA	NA	NA	NA
Sahu 2010	[45]	NA (Tso ES 67kDa)	NA	NA	NA	0.676	23	34	NA	1	100	100	0.99	97	98	0.995	197	198	Mbt NS/12, tp NS/20, ce NS/16, fl NS/37, cc NS/10, hm NS/3
		NA (Tso ES 51kDa)	NA	NA	NA	0.706	24	34	NA	1	100	100	0.969	95	98	0.985	195	198	Mbt NS/12, tp NS/20, ce NS/16, fl NS/37, cc NS/10, hm NS/3
		NA (Tso ES 43kDa)	NA	NA	NA	0.882	30	34	NA	1	100	100	1	98	98	1	198	198	Mbt 0/12, tp 0/20, ce 0/16, fl 0/37, cc 0/10, hm 0/3
		NA (Tso ES 40kDa)	NA	NA	NA	0.912	31	34	NA	0.98	98	100	0.959	94	98	0.97	192	198	Mbt NS/12, tp NS/20, ce NS/16, fl NS/37, cc NS/10, hm NS/3
		NA (Tso ES 32kDa)	NA	NA	NA	0.824	28	34	NA	1	100	100	0.98	96	98	0.99	196	198	Mbt NS/12, tp NS/20, ce NS/16, fl NS/37, cc NS/10, hm NS/4
		NA (Tso 67+51+43+40+32kDa)	NA	NA	Reaction with 1 or more of the peptides, was considered a positive test.	0.941	32	34	NA	0.98	98	100	0.908	89	98	0.944	187	198	Mbt NS/12, tp NS/20, ce NS/16, fl NS/37, cc NS/10, hm NS/5
Sahu 2014	[46]	NA (131 kDa + 70 kDa + 40 kDa + 19.5 kDa somatic ag)	rabbit anti-somatic ag polycolnal antibodies (IgG)	NA	NA	0.569	19	34	NA	NA	NA	100	NA	NA	98	0.939	186	198	Mbt NS/12, tp NS/20, ce NS/16, fl NS/37, cc NS/10, hm NS/5
		NA (32 kDa + 16.5 kDa + 11 kDa ES)	rabbit anti-ES ag polycolnal antibodies (IgG)	NA	NA	0.647	22	34	NA	NA	NA	100	NA	NA	98	0.954	189	198	Mbt NS/12, tp NS/20, ce NS/16, fl NS/37, cc NS/10, hm NS/5
Salazar-Anton 2011	[47]	NA (Tso Tsol-p27)	NA	NA	NA	1	4	4	NA	1	13	13	NA	NA	NA	NA	NA	NA	NA
Sánchez 1999a	[48]	Immunetics (NA)	NA	NA	NA	0.348	16	46	act sing 1/7, act mult(>=2) 2/2, act+inact mult 3/4, inact sing 3/15, inact mult(>=2) 7/18	0.929	13	14	NA	NA	NA	NA	NA	NA	NA
Sánchez 1999b	[49]	NA (NA)	NA	NA	NA	0.548	17	31	act sing 1/2, act mult(>3) 3/4, inact sing 7/16, par inact mult(>=2) 6/9	NA	NA	NA	NA	NA	NA	NA	NA	NA	NA
Schantz 1994	[50]	NA (Tso GP)	NA	NA	The appearance of one or more of the seven diagnostic glycoprotein bands was regarded as a positive result.	0.727	16	22	act sing 3/5, act mult(2) 0/2, act mult(5) 1/1, act mult(20) 1/1, inact sing 5/7, inact mult(2) 3/3, inact mult(8) 1/1, inact mult(9) 1/1, inact mult(44) 1/1	NA	NA	NA	NA	NA	NA	NA	NA	NA	NA
Scheel 2005	[51]	NA (Tso TS14)	NA	NA	NA	0.726	223	307	act sing 14/20, act mult(>=2) / racemose 101/107, trans 36/66, inact 72/114	NA	NA	146	NA	NA	162	0.76	234	308	Asl NS/6, Csp NS/10, ce NS/20, ae NS/1, Fsh NS/4, Lsd NS/1, Lst NS/1, Plf NS/16, Ssh NS/17, Ssm NS/36, Trn NS/16Tsag NS/14, NS NS/20
		NA (Tso TS18Var1)	NA	NA	A serum sample producing an antigen-antibody band with at least one of seven T. solium-specific glycoprotein antigens was considered positive.	0.58	178	307	act sing 7/20, act mult(>=2) / racemose 104/107, trans 29/66, inact 38/114	1	146	146	1	162	162	1	308	308	Asl 0/6, Csp 0/10, ce 0/20, ae 0/1, Fsh 0/4, Lsd 0/1, Lst 0/1, Plf 0/16, Ssh 0/17, Ssm 0/36, Trn 0/16Tsag 0/14, NS 0/20
		NA (Tso TSRS1)	NA	NA	NA	0.697	214	307	act sing 17/20, act mult(>=2) / racemose 103/107, trans 40/66, inact 54/114	NA	NA	146	NA	NA	162	0.98	302	308	Asl NS/6, Csp NS/10, ce NS/20, ae NS/1, Fsh NS/4, Lsd NS/1, Lst NS/1, Plf NS/16, Ssh NS/17, Ssm NS/36, Trn NS/16Tsag NS/14, NS NS/20
		NA (Tso TSRS2Var1)	NA	NA	NA	0.502	154	307	act sing 8/20, act mult(>=2) / racemose 88/107, trans 25/66, inact 33/114	NA	NA	146	NA	NA	162	0.98	302	308	Asl NS/6, Csp NS/10, ce NS/20, ae NS/1, Fsh NS/4, Lsd NS/1, Lst NS/1, Plf NS/16, Ssh NS/17, Ssm NS/36, Trn NS/16Tsag NS/14, NS NS/20
Shiguekawa 2000	[52]	NA (Tso Se)	NA	NA	NA	0.6	12	20	NA	NA	NA	20	NA	NA	20	0.975	39	40	NA
		NA (Tso CF)	NA	NA	NA	0.65	12	20	NA	NA	NA	20	NA	NA	20	NA	NA	40	NA
Stelzle 2024	[53]	NA (Tso rT24H)	NA	NA	NA	0.44	NA	NA	act 28/28, act mult(>5) 1/1, act+inact mult(2-5) 2/2, act+inact mult(>5) 25/25, inact 10/23, inact sing 0/3, inact mult(2-5) 1/6, inact mult(>5) 9/14; logistic regression: act sing/mult 99.0%, mult(>2) 56.0%	0.98	NA	NA	NA	NA	NA	NA	NA	NA	NA
		NA (Tso LLGP)	NA	NA	NA	0.23	NA	NA	act 19/28, act mult(>5) 0/1, act+inact mult(2-5) 1/2, act+inact mult(>5) 18/25, inact 5/23, inact sing 0/3, inact mult(2-5) 0/6, inact mult(>5) 5/14; logistic regression: act sing/mult 40.0%, mult(>2) 30.0%	0.97	NA	NA	NA	NA	NA	NA	NA	NA	NA
Toribio 2023a	[54]	NA (Tso GP50)	NA	NA	NA	1	80	80	par act sing 29/29, par act mult(>=2) 9/9, par trans 2/2, expar sub 40/40	1	68	68	NA	NA	NA	NA	NA	NA	NA
		NA (Tso T24H)	NA	NA	NA	0.938	75	80	par act/trans 35/40, expar sub 40/40	1	68	68	NA	NA	NA	NA	NA	NA	NA
		NA (Tso 8kDa)	NA	NA	NA	0.45	36	80	par act/trans 0/40, expar sub 36/40	1	68	68	NA	NA	NA	NA	NA	NA	NA
		NA (Tso LLGP)	NA	NA	NA	1	80	80	par act sing 29/29, par act mult(>=2) 9/9, par trans 2/2, expar sub 40/40	1	68	68	NA	NA	NA	NA	NA	NA	NA
Tsang 1989	[55]	NA (Tso LLGP)	NA	NA	Any reaction to one or all of the seven glycoprotein bands be considered a positive.	0.973	108	111	NA	1	45	45	1	376	376	1	421	421	am 0/24, as 0/5, cl 0/29, hep 0/30, on 0/105, pg 0/21, ss 0/87, Brgm 0/3, ce 0/18, ae 0/16, Fsh 0/8, st 0/3, Trpp 0/14, Trns 0/8, Wub 0/5
Vasudevan 2022	[56]	NA (Tso LLGP)	NA	NA	The EITB was considered to be positive if any one band among the seven (GP50, GP38, GP24, GP21, GP18, GP14 and GP13) was seen.	0.599	312	521	par trans sing 176/304, par act/trans mult 90/111, par inact sing 23/66, par inact mult 23/40	NA	NA	NA	NA	NA	NA	NA	NA	NA	NA
Verastegui 2003	[57]	NA (Tso oncosphere ag 22.5kDa)	NA	NA	NA	0.2	2	10	act 2/10	1	29	29	1	49	49	1	78	78	Tsag 0/6, Hmn 0/32, ce 0/11
		NA (Tso oncosphere ag 31.3kDa)	NA	NA	NA	0	0	10	act 0/10	1	29	29	1	49	49	1	78	78	Tsag 0/6, Hmn 0/32, ce 0/11
Wang 2004	[58]	NA (Tso CF)	NA	1 or 2 strips were positive	NA	0.722	52	72	act mult 37/40, inact 15/32	1	20	20	1	51	51	1	71	71	ae 0/31, ss 0/20
Wilson 1991	[59]	CDC (Tso LLGP)	NA	NA	Any reaction to one or all of the seven glycoprotein bands be considered as positive (according to Tsang et al. 1989).	0.866	110	127	trans sing 13/18, trans mult(>=2) 32/35, trans+inact 36/39, inact sing 2/5, inact mult(>=2) 27/30	NA	NA	NA	NA	NA	NA	NA	NA	NA	NA
Yang 1998	[60]	NA (Tso CF 10kDa)	IgG (strongest reaction with IgG4)	NA	NA	0.846	209	247	NA	NA	NA	20	NA	NA	105	NA	NA	125	ae 2/20, ce 2/25, sp NS/20, pg NS/20, cl NS/20
Zammarchi 2018	[61]	Qualicode Immunetics / Western Blot LDBIO Diagnositcs (NA)	IgG	NA	In the period 2001–13, the presence of at least one of five specific bands (6–8kDa, 12kDa, 23–26kDa, 39kDa, 50–55kDa) was considered as a criterion of positivity. From 2014 onwards, the presence of at least two specific bands was required for considering a test positive.	0.545	6	11	NA	NA	NA	NA	NA	NA	NA	NA	NA	NA	NA
Zea-Vera 2013	[62]	NA (Tso LLGP (cut-off 1 band))	NA	NA	Positive identification was based on visualization of ≥1 diagnostic bands.	0.718	28	39	par act+inact mult 4/4, par+expar sub act+inact mult 2/2, expar ven act+inact mult 1/1, par inact sing/mult 21/32	NA	NA	NA	NA	NA	NA	NA	NA	NA	NA
Zimic 2009	[63]	NA (Tso CF 53kDa)	NA	NA	NA	0.87	87	100	act sing 39/50, act mult(2-53) 48/50	0.979	47	48	0.899	98	109	0.924	145	157	Ancd 0/9, Asl 0/3, Env 1/14, Hmn 3/34, Sts 1/13, Tnt 0/6, Tsag 1/10, ce 5/20
		NA (Tso CF 25kDa)	NA	NA	NA	0.86	86	100	act sing 38/50, act mult(2-53) 48/50	0.938	45	48	0.945	103	109	0.943	148	157	Ancd 0/9, Asl 0/3, Env 0/14, Hmn 0/34, Sts 1/13, Tnt 0/6, Tsag 0/10, ce 5/20
Zulu submitted	[64]	NA (Tso rT24H)	NA	NA	NA	0.23	NA	NA	par act+inact mult(2-5) 0/1, par act mult(2-5) 2/3, par act mult (>5) 1/1, par act+inact mult(>5) 3/3, par inact sing 1/11, par inact mult(2-5) 6/12, par inact mult(>5) 2/7; generalized linear models: par act 76.0%	0.89	NA	NA	NA	NA	NA	NA	NA	NA	NA
References
[1]	Aguilar-Rebolledo F, Meza-Lucas A, Torres J, Cedillo-Rivera R, Enciso A, Garcia RC, et al. Evaluation of the enzyme-linked immunoelectrotransfer blot assay for diagnosis of neurocysticercosis in children. Journal of child neurology. 2002;17(6):416-20.
[2]	Ahn CS, Bae YA, Kim SH, Kim JG, Yu JR, Yang HJ, et al. Spatiotemporal Expression Patterns and Antibody Reactivity of Taeniidae Endophilin B1. Journal of clinical microbiology. 2016;54(10):2553-62.
[3]	Arora N, Kaur R, Rawat SS, Kumar A, Singh AK, Tripathi S, et al. Evaluation of Taenia solium cyst fluid-based enzyme linked immunoelectro transfer blot for Neurocysticercosis diagnosis in urban and highly endemic rural population of North India. Clinica chimica acta; international journal of clinical chemistry. 2020;508:16-21.
[4]	Arthi E, Selvi R. Seroprevalence of Neurocysticercosis among Epilepsy Patients in Chennai, Southern India-A Cross-sectional Study. Journal of Clinical and Diagnostic Research. 2021;15(12):DC01-DC4.
[5]	Atluri SR, Singhi P, Khandelwal N, Malla N. Evaluation of excretory secretory and 10-30 kDa antigens of Taenia solium Cysticerci by EITB assay for the diagnosis of neurocysticercosis. Parasite immunology. 2009;31(3):151-5.
[6]	Atluri VS, Singhi PD, Khandelwal N, Malla N. 2D-PAGE analysis of Taenia solium metacestode 10-30 kDa antigens for the serodiagnosis of neurocysticercosis in children. Acta tropica. 2011;118(2):165-9.
[7]	Ayala-Sulca E, Miranda-Ulloa E. [Evaluation of enzyme-linked immunoelectrotransfer blot test using purified native antigen mix from cisticercus fluid of Taenia solium for diagnosis of human cysticercosis]. Revista peruana de medicina experimental y salud publica. 2015;32(3):485-91.
[8]	Bae YA, Jeong YT, Chung JY, Kim SH, Mahanta J, Feng Z, et al. A recombinant chimeric antigen toward a standardized serodiagnosis of Taenia solium neurocysticercosis. Proteomics Clinical applications. 2008;2(12):1596-610.
[9]	Bae YA, Yeom JS, Wang H, Kim SH, Ahn CS, Kim JT, et al. Taenia solium metacestode fasciclin-like protein is reactive with sera of chronic neurocysticercosis. Tropical medicine & international health : TM & IH. 2014;19(6):719-25.
[10]	Barcelos IS, Moura LP, Costa VP, Ferreira MS, Costa-Cruz JM. Taenia solium metacestode immunodominant peptides recognized by IgG antibodies in cerebrospinal fluid and serum paired samples from patients with active and inactive neurocysticercosis. Memorias do Instituto Oswaldo Cruz. 2007;102(6):713-7.
[11]	Brizzi K, Pelden S, Tshokey T, Nirola DK, Diamond MB, Klein JP, et al. Neurocysticercosis in Bhutan: a cross-sectional study in people with epilepsy. Trans R Soc Trop Med Hyg. 2016;110(9):517-26.
[12]	Bueno EC, Vaz AJ, Machado LD, Livramento JA, Mielle SR. Specific Taenia crassiceps and Taenia solium antigenic peptides for neurocysticercosis immunodiagnosis using serum samples. Journal of clinical microbiology. 2000;38(1):146-51.
[13]	Chung JY, Bahk YY, Huh S, Kang SY, Kong Y, Cho SY. A recombinant 10-kDa protein of Taenia solium metacestodes specific to active neurocysticercosis. The Journal of infectious diseases. 1999;180(4):1307-15.
[14]	Davelois K, Escalante H, Jara C. [Western Blot diagnostic yield for simultaneous antibody-detection in patients with human cysticercosis, hydatidosis, and human fascioliasis]. Rev Peru Med Exp Salud Publica. 2016;33(4):616-24.
[15]	Dermauw V, Carabin H, Cissé A, Millogo A, Tarnagda Z, Ganaba R, et al. Evaluating the Recombinant T24H Enzyme-Linked Immunoelectrotransfer Blot Assay for the Diagnosis of Neurocysticercosis in a Panel of Samples from a Large Community-Based Randomized Control Trial in 60 Villages in Burkina Faso. The American journal of tropical medicine and hygiene. 2018;98(2):565-9.
[16]	Diaz JF, Verastegui M, Gilman RH, Tsang VC, Pilcher JB, Gallo C, et al. Immunodiagnosis of human cysticercosis (Taenia solium): a field comparison of an antibody-enzyme-linked immunosorbent assay (ELISA), an antigen-ELISA, and an enzyme-linked immunoelectrotransfer blot (EITB) assay in Peru. The Cysticercosis Working Group in Peru (CWG). The American journal of tropical medicine and hygiene. 1992…
[17]	Feldman M, Plancarte A, Sandoval M, Wilson M, Flisser A. Comparison of two assays (EIA and EITB) and two samples (saliva and serum) for the diagnosis of neurocysticercosis. Transactions of the Royal Society of Tropical Medicine and Hygiene. 1990;84(4):559-62.
[18]	Ferrer E, Cortez MM, Perez H, De la Rosa M, de Noya BA, D'Avila I, et al. Serological evidence for recent exposure to Taenia solium in Venezuelan Amerindians. Am J Trop Med Hyg. 2002;66(2):170-4.
[19]	Flisser A, Woodhouse E, Larralde C. Human cysticercosis: antigens, antibodies and non-responders. Clin Exp Immunol. 1980;39(1):27-37.
[20]	Gekeler F, Eichenlaub S, Mendoza EG, Sotelo J, Hoelscher M, Löscher T. Sensitivity and specificity of ELISA and immunoblot for diagnosing neurocysticercosis. European journal of clinical microbiology & infectious diseases : official publication of the European Society of Clinical Microbiology. 2002;21(3):227-9.
[21]	Greene RM, Wilkins PP, Tsang VC. Diagnostic glycoproteins of Taenia solium cysts share homologous 14- and 18-kDa subunits. Mol Biochem Parasitol. 1999;99(2):257-61.
[22]	Hancock K, Pattabhi S, Whitfield FW, Yushak ML, Lane WS, Garciac HH, et al. Characterization and cloning of T24, a Taenia solium antigen diagnostic for cysticercosis. MOLECULAR AND BIOCHEMICAL PARASITOLOGY. 2006;147(1):109-17.
[23]	Hernández M, Astudillo OG, Diego G, de-la-Rosa-Arana JL, Meza-Lucas A, García-Rodea R, et al. Immunodiagnosis of human neurocysticercosis: comparative performance of serum diagnostic tests in Mexico. Parasitology research. 2019;118(10):2891-9.
[24]	Hernández-González A, Noh J, Perteguer MJ, Gárate T, Handali S. Comparison of T24H-his, GST-T24H and GST-Ts8B2 recombinant antigens in western blot, ELISA and multiplex bead-based assay for diagnosis of neurocysticercosis. Parasites & vectors. 2017;10(1):237.
[25]	Ishida MM, Rubinsky-Elefant G, Ferreira AW, Hoshino-Shimizu S, Vaz AJ. Helminth antigens (Taenia solium, Taenia crassiceps, Toxocara canis, Schistosoma mansoni and Echinococcus granulosus) and cross-reactivities in human infections and immunized animals. Acta tropica. 2003;89(1):73-84.
[26]	Ishida MM, Peralta RH, Livramento JA, Hoshino-Shimizu S, Peralta JM, Vaz AJ. Serodiagnosis of neurocysticercosis in patients with epileptic seizure using ELISA and immunoblot assay. Revista do Instituto de Medicina Tropical de Sao Paulo. 2006;48(6):343-6.
[27]	Jiménez L, Castro-Nolasco NK, Fleury A, Díaz-Camacho SP, Ochoa-Sánchez A, Landa A. Evaluation of recombinant glutathione transferase 26 kDa, thioredoxin-1, and endophilin B1 of Taenia solium in the diagnosis of human neurocysticercosis. Acta tropica. 2022;227:106294.
[28]	Lee EG, Bae YA, Jeong YT, Chung JY, Je EY, Kim SH, et al. Proteomic analysis of a 120 kDa protein complex in cyst fluid of Taenia solium metacestode and preliminary evaluation of its value for the serodiagnosis of neurocysticercosis. Parasitology. 2005;131:867-79.
[29]	Minozzo JC, De Moura J, Almeida SM, Thomaz-Soccol V. Crude antigen from Taenia crassiceps cysticercus used as heterologous antigen in ELISA and in EITB for neurocysticercosis diagnosis of patients from Paraná-Brazil. Brazilian Archives of Biology and Technology. 2008;51(6):1127-37.
[30]	Montenegro T, Gilman RH, Castillo R, Tsang V, Brandt J, Guevara A, et al. The diagnostic importance of species specific and cross-reactive components of Taenia solium, Echinococcus granulosus, and Hymenolepis nana. Rev Inst Med Trop Sao Paulo. 1994;36(4):327-34.
[31]	Nhancupe N, Salazar-Anton F, Noormahomed EV, Afonso S, Lindh J. Further characterization of Tsol-p27 as a diagnostic antigen in sub-Saharan Africa. Experimental parasitology. 2013;135(3):573-9.
[32]	Noh J, Rodriguez S, Lee YM, Handali S, Gonzalez AE, Gilman RH, et al. Recombinant protein- and synthetic peptide-based immunoblot test for diagnosis of neurocysticercosis. Journal of clinical microbiology. 2014;52(5):1429-34.
[33]	Oliveira HB, Machado GA, Cabral DD, Costa-Cruz JM. Application of Taenia saginata metacestodes as an alternative antigen for the serological diagnosis of human neurocysticercosis. Parasitology research. 2007;101(4):1007-13.
[34]	Oliveira HB, Machado GA, Mineo JR, Costa-Cruz JM. Taenia saginata metacestode antigenic fractions without affinity to concanavalin A are an important source of specific antigens for the diagnosis of human neurocysticercosis. Clinical and vaccine immunology : CVI. 2010;17(4):638-44.
[35]	Oommen A, Prabhakaran V, Rajshekhar V, Murrell KD. Clinical immunodiagnosis of neurocysticercosis : the single cyst challenge. Department of Neurological Sciences, Christian Medical College, Vellore, India Danish Center for Experimental Parasitology, Department of Veterinary Microbiology, Royal Veterinary and Agricultural University, Denmark: SEAMEO TROPMED Network; 2004 2004. 227-30 p.
[36]	Palacio LG, Jiménez I, Garcia HH, Jiménez ME, Sánchez JL, Noh J, et al. Neurocysticercosis in persons with epilepsy in Medellín, Colombia. The Neuroepidemiological Research Group of Antioquia. Epilepsia. 1998;39(12):1334-9.
[37]	Peralta RH, Vaz AJ, Pardini A, Macedo HW, Machado LR, De Simone SG, et al. Evaluation of an antigen from Taenia crassiceps cysticercus for the serodiagnosis of neurocysticercosis. Acta tropica. 2002;83(2):159-68.
[38]	Prabhakaran V, Rajshekhar V, Murrell KD, Oommen A. Taenia solium metacestode glycoproteins as diagnostic antigens for solitary cysticercus granuloma in Indian patients. Transactions of the Royal Society of Tropical Medicine and Hygiene. 2004;98(8):478-84.
[39]	Prabhakaran V, Rajshekhar V, Murrell KD, Oommen A. Conformation-sensitive immunoassays improve the serodiagnosis of solitary cysticercus granuloma in Indian patients. Transactions of the Royal Society of Tropical Medicine and Hygiene. 2007;101(6):570-7.
[40]	Proaño-Narvaez JV, Meza-Lucas A, Mata-Ruiz O, García-Jerónimo RC, Correa D. Laboratory diagnosis of human neurocysticercosis: double-blind comparison of enzyme-linked immunosorbent assay and electroimmunotransfer blot assay. Journal of clinical microbiology. 2002;40(6):2115-8.
[41]	Rodriguez S, Dorny P, Tsang VC, Pretell EJ, Brandt J, Lescano AG, et al. Detection of Taenia solium antigens and anti-T. solium antibodies in paired serum and cerebrospinal fluid samples from patients with intraparenchymal or extraparenchymal neurocysticercosis. The Journal of infectious diseases. 2009;199(9):1345-52.
[42]	Rodriguez-Canul R, Allan JC, Fletes C, Sutisna IP, Kapti IN, Craig PS. Comparative evaluation of purified Taenia solium glycoproteins and crude metacestode extracts by immunoblotting for the serodiagnosis of human T. solium cysticercosis. Clinical and diagnostic laboratory immunology. 1997;4(5):579-82.
[43]	Rueda A, Sifuentes C, Gilman RH, Gutiérrez AH, Piña R, Chile N, et al. TsAg5, a Taenia solium cysticercus protein with a marginal trypsin-like activity in the diagnosis of human neurocysticercosis. Molecular and biochemical parasitology. 2011;180(2):115-9.
[44]	Saavedra-Camacho JL, Coico-Vega MM, Failoc-Rojas VE, Ballón-Manrique B, Silva-Díaz H. Use of radiological imaging and serology by Western Blot for the diagnosis of neurocysticercosis in a hospital in northern Peru. Revista del Cuerpo Medico Hospital Nacional Almanzor Aguinaga Asenjo. 2021;14(3):311-5.
[45]	Sahu PS, Parija SC, Jayachandran S. Antibody specific to 43kDa excretory-secretory antigenic peptide of Taenia solium metacestode as a potential diagnostic marker in human neurocysticercosis. Acta tropica. 2010;115(3):257-61.
[46]	Sahu PS, Parija S, Kumar D, Jayachandran S, Narayan S. Comparative profile of circulating antigenic peptides in CSF, serum & urine from patients with neurocysticercosis diagnosed by immunoblotting. Parasite immunology. 2014;36(10):509-21.
[47]	Salazar-Anton F, Lindh J. Taenia solium: a two-dimensional Western blotting method combined with the use of an EST-library for the identification of immunogenic proteins recognized by sera from neurocysticercosis patients. Experimental parasitology. 2011;128(4):371-6.
[48]	Sanchez AL, Ljungström I, Medina MT. Diagnosis of human neurocysticerocosis in endemic countries: a clinical study in Honduras. Parasitology international. 1999;48(1):81-9.
[49]	Sánchez AL, Lindbäck J, Schantz PM, Sone M, Sakai H, Medina MT, et al. A population-based, case-control study of Taenia solium taeniasis and cysticercosis. Annals of tropical medicine and parasitology. 1999;93(3):247-58.
[50]	Schantz PM, Sarti E, Plancarte A, Wilson M, Criales JL, Roberts J, et al. Community-based epidemiological investigations of cysticercosis due to Taenia solium: comparison of serological screening tests and clinical findings in two populations in Mexico. Clinical infectious diseases : an official publication of the Infectious Diseases Society of America. 1994;18(6):879-85.
[51]	Scheel CM, Khan A, Hancock K, Garcia HH, Gonzalez AE, Gilman RH, et al. Serodiagnosis of neurocysticercosis using synthetic 8-kD proteins: comparison of assay formats. The American journal of tropical medicine and hygiene. 2005;73(4):771-6.
[52]	Shiguekawa KY, Mineo JR, de Moura LP, Costa-Cruz JM. ELISA and western blotting tests in the detection of IgG antibodies to Taenia solium metacestodes in serum samples in human neurocysticercosis. Tropical medicine & international health : TM & IH. 2000;5(6):443-9.
[53]	Stelzle D, Makasi CE, Schmidt V, Van Damme I, Trevisan C, Ruether C, et al. Evaluation of a point-of-care test for the diagnosis of Taenia solium neurocysticercosis in rural southern Tanzania: a diagnostic accuracy study. Lancet Infect Dis. 2024;24(1):98-106.
[54]	Toribio L, Guzman C, Noazin S, Zimic-Sheen A, Zimic M, Gonzales I, et al. Multiantigen print immunoassay (MAPIA) for the diagnosis of neurocysticercosis: a single-center diagnostic optimization and accuracy study in Lima, Peru. J Clin Microbiol. 2023;61(12):e0076023.
[55]	Tsang VC, Brand JA, Boyer AE. An enzyme-linked immunoelectrotransfer blot assay and glycoprotein antigens for diagnosing human cysticercosis (Taenia solium). J Infect Dis. 1989;159(1):50-9.
[56]	Vasudevan P, Moorthy RK, Rebekah G, Jackson E, Pamela BE, Thamizhmaran S, et al. Imaging correlates of serum enzyme-linked immunoelectrotransfer blot (EITB) positivity in patients with parenchymal neurocysticercosis: results from 521 patients. Transactions of the Royal Society of Tropical Medicine and Hygiene. 2022;116(2):117-23.
[57]	Verastegui M, Gilman RH, Garcia HH, Gonzalez AE, Arana Y, Jeri C, et al. Prevalence of antibodies to unique Taenia solium oncosphere antigens in taeniasis and human and porcine cysticercosis. The American journal of tropical medicine and hygiene. 2003;69(4):438-44.
[58]	Wang LN, Ge LY, Miao F, Yu ZH, Liu YB, Zhen TM, et al. [Application of EITB in immunodiagnosis of cysticercosis]. Zhongguo Ji Sheng Chong Xue Yu Ji Sheng Chong Bing Za Zhi. 2004;22(2):98-100.
[59]	Wilson M, Bryan RT, Fried JA, Ware DA, Schantz PM, Pilcher JB, et al. Clinical evaluation of the cysticercosis enzyme-linked immunoelectrotransfer blot in patients with neurocysticercosis. The Journal of infectious diseases. 1991;164(5):1007-9.
[60]	Yang HJ, Chung JY, Yun D, Kong Y, Ito A, Ma L, et al. Immunoblot analysis of a 10 kDa antigen in cyst fluid of Taenia solium metacestodes. Parasite immunology. 1998;20(10):483-8.
[61]	Zammarchi L, Angheben A, Fantoni T, Chiappini E, Mantella A, Galli L, et al. Screening for neurocysticercosis in internationally adopted children: yield, cost and performance of serological tests, Italy, 2001 to 2016. Euro surveillance : bulletin Europeen sur les maladies transmissibles = European communicable disease bulletin. 2018;23(40).
[62]	Zea-Vera A, Cordova EG, Rodriguez S, Gonzales I, Pretell EJ, Castillo Y, et al. Parasite antigen in serum predicts the presence of viable brain parasites in patients with apparently calcified cysticercosis only. Clinical infectious diseases : an official publication of the Infectious Diseases Society of America. 2013;57(7):e154-9.
[63]	Zimic M, Pajuelo M, Rueda D, López C, Arana Y, Castillo Y, et al. Utility of a protein fraction with cathepsin L-Like activity purified from cysticercus fluid of Taenia solium in the diagnosis of human cysticercosis. The American journal of tropical medicine and hygiene. 2009;80(6):964-70.
[64]	Zulu G, Stelzle D, Mwape KE, Van Damme I, Trevisan C, Mubanga C, et al. The performance of a point-of-care test for the diagnosis of neurocysticercosis in a resource-poor community setting in Zambia - A diagnostic accuracy study. ssrn [Preprint]. 2024 [posted 2024 Mar 7]. Available from: https://papers.ssrn.com/sol3/Papers.cfm?abstract_id=4746924 doi: 10.2139/ssrn.4746924.

## Sheet: ab ELISA - serum
Serological antibody detection: ab ELISA - serum
Record	Reference	Laboratory (Diagnostic reagent)	Target	Cut-off: value	Cut-off: calculation	Se NCC Group	TP NCC Group	TP+FN NCC Group	Se: detailed	Sp CG	TN CG	TN+FP CG	Sp OIG	TN OIG	TN+FP OIG	Sp CG + OIG	TN CG+OIG	TN+FP CG+OIG	Cross-reactivity
Agrawal 2017	[1]	DRG International (NA)	IgG	0.3 OD	NA	0.65	39	60	sing 16/30, mult 23/30	1	30	30	NA	NA	NA	NA	NA	NA	NA
Anadure 2020	[2]	NA (NA)	IgG	NA	NA	0.257	19	74	par/expar act/trans sing/mult 16/60, par inact sing/mult 3/14, par sing 9/31, par/expar mult 10/43	0.92	46	50	NA	NA	NA	NA	NA	NA	NA
Arora 2020	[3]	EIA-3515 IVD (Tso CF)	NA	NA	NA	0.773	92	119	NA	NA	NA	287	NA	NA	NA	NA	NA	NA	NA
Arruda 2005	[4]	NA (Tso W)	IgG	0.52	the mean of the results obtained with the heterologous and normal serum samples plus two standard deviations	0.739	17	23	par+expar ven act+inact mult 0/1, NS 17/22	1	48	48	0.906	29	32	0.962	77	80	sy 0/6, tp 2/6, Lsd 0/3, Ssm 0/4, Ssh 0/2, cm 0/2, im 0/3, hepA 0/2, hepB 1/4
		NA (Tso Me)	IgG	0.62	the mean of the results obtained with the heterologous and normal serum samples plus two standard deviations	0.695	16	23	par+expar ven act+inact mult 0/1, NS 16/22	NA	NA	48	NA	NA	32	0.962	77	80	sy NS/6, tp NS/6, Lsd NS/3, Ssm NS/4, Ssh NS/2, cm NS/2, im NS/3, hepA NS/2, hepB NS/4
		NA (Tso CF)	IgG	0.24	the mean of the results obtained with the heterologous and normal serum samples plus two standard deviations	0.913	21	23	par+expar ven act+inact mult 0/1, NS 21/22	1	48	48	0.906	29	32	0.962	77	80	sy1/6, tp 0/6, Lsd 0/3, Ssm 0/4, Ssh 0/2, cm 1/2, im 0/3, hepA 0/2, hepB 1/4
		NA (Tso Sc)	IgG	0.74	the mean of the results obtained with the heterologous and normal serum samples plus two standard deviations	0.608	14	23	par+expar ven act+inact mult 0/1, NS 14/22	NA	NA	48	NA	NA	32	0.962	77	80	sy NS/6, tp NS/6, Lsd NS/3, Ssm NS/4, Ssh NS/2, cm NS/2, im NS/3, hepA NS/2, hepB NS/4
		NA (Tcra W)	IgG	0.68	the mean of the results obtained with the heterologous and normal serum samples plus two standard deviations	0.608	14	23	par+expar ven act+inact mult 0/1, NS 14/22	1	48	48	0.844	27	32	0.937	75	80	sy 0/6, tp 2/6, Lsd 0/3, Ssm 0/4, Ssh 0/2, cm 1/2, im 1/3, hepA 0/2, hepB 1/4
		NA (Tcra Me)	IgG	0.99	the mean of the results obtained with the heterologous and normal serum samples plus two standard deviations	0.478	11	23	par+expar ven act+inact mult 0/1, NS 11/22	NA	NA	48	NA	NA	32	0.962	77	80	sy NS/6, tp NS/6, Lsd NS/3, Ssm NS/4, Ssh NS/2, cm NS/2, im NS/3, hepA NS/2, hepB NS/4
		NA (Tcra CF)	IgG	0.53	the mean of the results obtained with the heterologous and normal serum samples plus two standard deviations	0.913	21	23	par+expar ven act+inact mult 0/1, NS 21/22	1	48	48	0.875	28	32	0.95	76	80	sy 1/6, tp 1/6, Lsd 0/3, Ssm 0/4, Ssh 0/2, cm 0/2, im 1/3, hepA 0/2, hepB 1/4
Arruda 2006	[5]	NA (Tso W)	NA	NA	NA	0.8	24	30	NA	NA	NA	48	NA	NA	32	0.962	77	80	sy NS/6, tp NS/6, Lsd NS/3, Ssm NS/4, Ssh NS/2, cm NS/2, im NS/3, hepA NS/2, hepB NS/4
		NA (Tso CF)	NA	NA	NA	0.866	26	30	NA	NA	NA	48	NA	NA	32	0.962	77	80	sy NS/6, tp NS/6, Lsd NS/3, Ssm NS/4, Ssh NS/2, cm NS/2, im NS/3, hepA NS/2, hepB NS/4
		NA (Tso W (iIgG))	IgG (intrathecal synthesis)	NA	An IgG antibody index (AI IgG) >= 1.5 was considered to be indicative of intrathecal antibody production.	0.7	21	30	NA	NA	NA	NA	NA	NA	NA	NA	NA	NA	NA
		NA (Tso CF (iIgG))	IgG (intrathecal synthesis)	NA	An IgG antibody index (AI IgG) >= 1.5 was considered to be indicative of intrathecal antibody production.	0.767	23	30	NA	NA	NA	NA	NA	NA	NA	NA	NA	NA	NA
Astudillo 2019	[6]	NA (Tso CF)	IgG	negativo≤0,389	The cut off calculation was carried out using TG-ROC curves (Two graph receiver operator characteristics). It was carried out with a negative reference population (n=56), and with a positive reference population (n=30) and an accuracy level of 95% was selected.	1	30	30	NA	1	56	56	NA	NA	NA	NA	NA	NA	NA
Atluri 2009b	[7]	NA (Tso W)	IgG	NA	mean absorbance of the five negative control sera samples plus 2 S.D.	0.384	48	125	SCG act 42/109, SCG inact 0/2, act mult 6/11, par inact mult 0/3	NA	NA	85	NA	NA	40	0.88	110	125	ml NS/10, tp NS/7, hd NS/9, am NS/12, as NS/2
		NA (Tso ES)	IgG	NA	mean absorbance of the five negative control sera samples plus 2 S.D.	0.632	79	125	SCG act 72/109, SCG inact 1/2, act mult 7/11, par inact mult 0/3	NA	NA	85	NA	NA	40	0.768	96	125	NS
		NA (Tso LMM)	IgG	NA	mean absorbance of the five negative control sera samples plus 2 S.D.	0.304	38	125	SCG act 35/109, SCG inact 0/2, act mult 3/11, par inact mult 0/3	NA	NA	85	NA	NA	40	0.856	107	125	ml NS/10, tp NS/7, hd NS/9, am NS/12, as NS/2
Bae 2008	[8]	NA (Tso CF)	IgG	0.18 OD	NA	0.83	166	200	act 105/114, act + inact 42/46, inact mult 19/40	1	60	60	0.763	161	211	0.815	221	271	Tsot 4/14, Tsag 3/20, Tas 2/25, ae 5/15, ce 21/37, sp 3/20, pg 3/20, cl 4/20, fs 3/20, ss 2/20
		NA (Tso chimera 120+150kDa)	IgG	0.18 OD	NA	0.815	163	200	act 109/114, act + inact 43/46, inact mult 11/40	1	60	60	0.938	198	211	0.952	258	271	Tsot 1/14, Tsag 2/20, Tas 1/25, ae 3/15, ce 2/37, sp 2/20, pg 0/20, cl 1/20, fs 1/20, ss 0/20
Baily 1988	[9]	NA (Tso fresh CF)	NA	NA	The ΔOD value of each serum was calculated as the difference between the mean optical density of 2 antigen-positive wells and the mean of the 2 adjacent antigen-negative wells that had received the same serum. Where this exceeded 0.05 the plate was regarded as unreliable and the sera on that plate were retested. The lower limit of reactivity of the ELISA for each antigen was defined as the mean +…	0.833	10	12	act 8/8, inact 2/4	NA	NA	NA	NA	NA	NA	NA	NA	NA	NA
		NA (Tso CF)	NA	NA	The ΔOD value of each serum was calculated as the difference between the mean optical density of 2 antigen-positive wells and the mean of the 2 adjacent antigen-negative wells that had received the same serum. Where this exceeded 0.05 the plate was regarded as unreliable and the sera on that plate were retested. The lower limit of reactivity of the ELISA for each antigen was defined as the mean +…	NA	NA	NA	NA	NA	NA	NA	1	8	8	NA	NA	NA	ss / sy / ms / NS 0/8
		NA (Tso Sc)	NA	NA	The ΔOD value of each serum was calculated as the difference between the mean optical density of 2 antigen-positive wells and the mean of the 2 adjacent antigen-negative wells that had received the same serum. Where this exceeded 0.05 the plate was regarded as unreliable and the sera on that plate were retested. The lower limit of reactivity of the ELISA for each antigen was defined as the mean +…	NA	NA	NA	NA	NA	NA	NA	1	8	8	NA	NA	NA	ss / sy / ms / NS 0/8
		NA (Tso wall)	NA	NA	The ΔOD value of each serum was calculated as the difference between the mean optical density of 2 antigen-positive wells and the mean of the 2 adjacent antigen-negative wells that had received the same serum. Where this exceeded 0.05 the plate was regarded as unreliable and the sera on that plate were retested. The lower limit of reactivity of the ELISA for each antigen was defined as the mean +…	NA	NA	NA	NA	NA	NA	NA	0.875	7	8	NA	NA	NA	ss / sy / ms / NS 1/8
Barcelos 2005	[10]	NA (Tcra S)	IgG	NA	The cut off was established by the mean optical density (OD) obtained from three negative control samples plus two standard deviations.	0.5	10	20	act/trans/mix 9/10, calc 1/10	1	10	10	NA	NA	NA	NA	NA	NA	NA
		NA (Tcra SDS)	IgG	NA	The cut off was established by the mean optical density (OD) obtained from three negative control samples plus two standard deviations.	0.6	12	20	act/trans/mix 10/10, calc 2/10	1	10	10	NA	NA	NA	NA	NA	NA	NA
Biswas 2004	[11]	UBI MAGIWEL (Tso W)	NA	NA	NA	0.438	21	48	trans/inact sing NS/25, trans/inact mult NS/23	0.96	24	25	1	25	25	0.98	49	50	me 0/25
Brizzi 2016	[12]	DRG International (NA)	IgG	NA	NA	0	0	27	par 0/26, expar ven / sub 0/3, act sing 0/5, act mult 0/2, trans mult 0/4, inact sing 0/18, inact mult 0/3, sing 0/23, mult 0/9	NA	NA	NA	NA	NA	NA	NA	NA	NA	NA
Bueno 2000a	[13]	NA (Tso S)	IgG	+- 0.40	Determination of the cutoff was based on the analysis of the diagnostic efficiency according to the Youden index, calculated for the absorbance values of the control group (mean 6 n standard deviation, with n ranging from 21.16 to 17.0).	0.706	48	68	expar ven NS/1, act NS/8, trans NS/14, inact 8/16, mix NS/21, NS NS/8	0.8	28	35	0.783	18	23	0.793	46	58	tc NS/7, tp NS/6, ch NS/5, ss NS/5
		NA (Tcra CF)	IgG	+- 0.09	Determination of the cutoff was based on the analysis of the diagnostic efficiency according to the Youden index, calculated for the absorbance values of the control group (mean 6 n standard deviation, with n ranging from 21.16 to 17.0).	0.912	62	68	expar ven NS/1, act NS/8, trans NS/14, inact 12/16, mix NS/21, NS NS/8	0.8	28	35	0.391	9	23	0.638	37	58	tc NS/7, tp NS/6, ch NS/5, ss NS/5
Bueno 2000b	[14]	NA (Tso S)	IgG	0.400	The determination of the cut-off for IgG detection in serum samples was based on the analysis of the diagnostic efficiency of each test according to the Youden index, calculated for values from the Control group [mean + nsd (n -1.16 to +7.0)].	0.8	20	25	act 4/4, trans 2/4, inact 2/4, mix 11/11, NS 1/2	0.8	28	35	0.783	18	23	0.793	46	58	tc NS/7, tp NS/6, ch NS/5, ss NS/6
		NA (Tcra CF (IgG))	IgG	0.097	The determination of the cut-off for IgG detection in serum samples was based on the analysis of the diagnostic efficiency of each test according to the Youden index, calculated for values from the Control group [mean + nsd (n -1.16 to +7.0)].	1	25	25	act 4/4, trans 4/4, inact 4/4, mix 11/11, NS 2/2	0.8	28	35	0.391	9	23	0.638	37	58	tc NS/7, tp NS/6, ch NS/5, ss NS/7
		NA (Tcra CF (IgA))	IgA	0.070	The determination of the cut-off for IgA detection in serum samples was based on the analysis of the diagnostic efficiency of each test according to the Youden index, the Control group plus 2 standard deviations.	0.36	9	25	act 5/15, inact 4/10	0.971	34	35	0.783	18	23	0.897	52	58	tc NS/7, tp NS/6, ch NS/5, ss NS/8
		NA (Tcra CF (IgE))	IgE	0.135	The determination of the cut-off for IgE detection in serum samples was based on the analysis of the diagnostic efficiency of each test according to the Youden index, the Control group plus 2 standard deviations.	0.24	6	25	act 3/15, inact 3/10	0.971	34	35	1	23	23	0.983	57	58	tc NS/7, tp NS/6, ch NS/5, ss NS/9
Bueno 2005	[15]	NA (Tso sTS18var1)	IgG	NA	Determination of the cut-off value discriminating a positive result from a negative one was based on the analysis of the diagnostic efficiency according to the J index (the cut-off was determined by selecting the maximum J-index).	0.904	47	52	NA	NA	NA	110	NA	NA	35	0.903	131	145	Asl NS/2, ce NS/5, ae NS/1, Fsh NS/3, Lsd NS/1, Ssh NS/6, Ssm NS/7, Tsag NS/8, Trn NS/2
		NA (Tso rGP50)	IgG	NA	Determination of the cut-off value discriminating a positive result from a negative one was based on the analysis of the diagnostic efficiency according to the J index (the cut-off was determined by selecting the maximum J-index).	0.947	54	57	NA	NA	NA	110	NA	NA	35	0.938	136	145	Asl NS/2, ce NS/5, ae NS/1, Fsh NS/3, Lsd NS/1, Ssh NS/6, Ssm NS/7, Tsag NS/8, Trn NS/3
		NA (Tso sTS18var1 + rGP50)	IgG	A sample reactive with rGP50 and/or sTS18var1 was considered positive.	NA	0.938	60	64	NA	NA	NA	110	NA	NA	35	0.841	122	145	Asl NS/2, ce NS/5, ae NS/1, Fsh NS/3, Lsd NS/1, Ssh NS/6, Ssm NS/7, Tsag NS/8, Trn NS/4
Carod 2011	[16]	EIA-3513 DRG (NA)	IgG	NA	Cut-off which was determined using negative control absorbance value, positive control absorbance value, or the cut-off control absorbance value.	0.429	6	14	par trans/inact sing 6/14	0.99	98	99	0.85	51	60	0.937	149	159	ce 5/5, ae 1/5, Amh 2/5, Fsh 0/5, ls 0/5, Ss 0/5, Sts 0/5, Tpg 1/15, trn 0/5, fl 0/5
		Ridascreen R-Biopharm (NA)	IgG	NA	Cut-off which was determined using negative control absorbance value, positive control absorbance value, or the cut-off control absorbance value.	0.714	10	14	par trans/inact sing 10/14	0.818	81	99	0.617	37	60	0.742	118	159	ce 5/5, ae 3/5, Amh 2/5, Fsh 1/5, ls 0/5, Ss 1/5, Sts 3/5, Tpg 4/15, trn 1/5, fl 3/5
		Novalisa NOVATEC (NA)	IgG	NA	Cut-off which was determined using negative control absorbance value, positive control absorbance value, or the cut-off control absorbance value.	0.429	6	14	par trans/inact sing 6/14	1	99	99	0.883	53	60	0.956	152	159	ce 5/5, ae 2/5, Amh 0/5, Fsh 0/5, ls 0/5, Ss 0/5, Sts 0/5, Tpg 0/15, trn 0/5, fl 0/5
		CYPRESS (NA)	IgG	NA	Cut-off which was determined using negative control absorbance value, positive control absorbance value, or the cut-off control absorbance value.	0.5	7	14	par trans/inact sing 7/14	0.929	92	99	0.767	46	60	0.868	138	159	ce 5/5, ae 3/5, Amh 0/5, Fsh 2/5, ls 0/5, Ss 1/5, Sts 0/5, Tpg 2/15, trn 1/5, fl 0/5
		IVD (NA)	IgG	NA	Cut-off which was determined using negative control absorbance value, positive control absorbance value, or the cut-off control absorbance value.	0.429	6	14	par trans/inact sing 6/14	1	99	99	0.75	45	60	0.906	144	159	ce 5/5, ae 2/5, Amh 1/5, Fsh 0/5, ls 0/5, Ss 0/5, Sts 3/5, Tpg 0/15, trn 1/5, fl 3/5
Chang 1988	[17]	NA (Tso CF)	IgG	0.18	as described in Cho et al. 1986	0.853	29	34	act mult 16/17, trans mult 4/4, act / trans mult 7/8, par 15/17, expar ven 5/5, expar sub 1/1, par+expar 11/11	NA	NA	50	NA	NA	4	0.907	49	54	NA
Chuang 2017	[18]	Shenzhen BIOCBD Biotechnology (NA)	IgG	0.31	COV=AVneg*3.1(if AVneg<0.1, canclulate with 0.1). Only when AVba<0.5, AVneg≤0.15, AVpos≥0.5, the test is valid. If AVsa>COV, then the sample is positive. COV: Cut-off value AVsa: absorance read of sample AVba: absorance read of blank AVneg: absorance read of negetive AVpos: absorance read of positive	0.933	28	30	act mult(>=3) 28/30	1	100	100	0.544	49	90	0.784	149	190	ce 17/30, ae 24/30, Tsag 0/30
Cho 1986	[19]	NA (Tso CF)	IgG	0.18	NA	0.775	55	71	mult 37/45, expar sub mult 3/4	0.942	49	52	0.936	103	110	0.938	152	162	Tsag 2/18, sp 2/20, pg 1/56, cl 1/15, fs 1/1
Corona 1986	[20]	NA (Tso metacestode ag)	NA	0.306 +- 0.137	The value of optic density considered to be positive was the mean plus one standard deviation of the control population.	0.87	44	51	par act/trans/inact 15/20, expar sub/ven 29/31	0.9	107	119	NA	NA	NA	NA	NA	NA	NA
da Silva 2006	[21]	NA (Tso rTS14)	NA	0.454	The cut-off was calculated from the mean of the absorbance values of the control group (negative) plus 2 standard deviations.	0.97	29	30	act sing 2/2, act mult 6/6, trans sing 3/3, trans mult 15/16, inact sing 2/2, inact mult 1/1	1	36	36	0.944	34	36	0.972	70	72	ss 0/9, ch 0/14, Tsot 2/13
da Silva Ribeiro 2010a	[22]	NA (Tso NC₂2 mimotope)	IgG	NA	Cut-off values were established using the mean OD of three non-reactive samples plus two standard deviations. In order to compare different experiments, reactivity index (RI = OD/cut-off) value was calculated. All samples showing RI > 1 were considered positive.	0.8	32	40	act NS/17, inact NS/23	0.95	38	40	0.975	39	40	0.963	77	80	Asl 1/5, ce 0/4, Env 0/4, Hmn 0/4, hw 0/5, Ssm 0/4, Sts 0/4, tae 0/6, Trt 0/4
		NA (Tso NC₂8 mimotope)	IgG	NA	Cut-off values were established using the mean OD of three non-reactive samples plus two standard deviations. In order to compare different experiments, reactivity index (RI = OD/cut-off) value was calculated. All samples showing RI > 1 were considered positive.	0.522	21	40	act NS/17, inact NS/23	1	40	40	1	40	40	1	80	80	Asl 0/5, ce 0/4, Env 0/4, Hmn 0/4, hw 0/5, Ssm 0/4, Sts 0/4, tae 0/6, Trt 0/4
		NA (Tso NC₂12 mimotope)	IgG	NA	Cut-off values were established using the mean OD of three non-reactive samples plus two standard deviations. In order to compare different experiments, reactivity index (RI = OD/cut-off) value was calculated. All samples showing RI > 1 were considered positive.	0.95	38	40	act NS/17, inact NS/23	0.925	37	40	0.95	38	40	0.938	75	80	Asl 0/5, ce 0/4, Env 1/4, Hmn 0/4, hw 0/5, Ssm 0/4, Sts 1/4, tae 0/6, Trt 0/4
		NA (Tso NC₂15 mimotope)	IgG	NA	Cut-off values were established using the mean OD of three non-reactive samples plus two standard deviations. In order to compare different experiments, reactivity index (RI = OD/cut-off) value was calculated. All samples showing RI > 1 were considered positive.	0.975	39	40	act NS/17, inact NS/23	0.9	36	40	0.85	34	40	0.875	70	80	Asl 1/5, ce 1/4, Env 1/4, Hmn 0/4, hw 2/5, Ssm 0/4, Sts 1/4, tae 0/6, Trt 0/4
		NA (Tso NC₂23 mimotope)	IgG	NA	Cut-off values were established using the mean OD of three non-reactive samples plus two standard deviations. In order to compare different experiments, reactivity index (RI = OD/cut-off) value was calculated. All samples showing RI > 1 were considered positive.	0.975	39	40	act NS/17, inact NS/23	0.9	36	40	0.825	33	40	0.865	69	80	Asl 1/5, ce 0/4, Env 3/4, Hmn 0/4, hw 2/5, Ssm 0/4, Sts 1/4, tae 0/6, Trt 0/4
		NA (Tso NC₃10 mimotope)	IgG	NA	Cut-off values were established using the mean OD of three non-reactive samples plus two standard deviations. In order to compare different experiments, reactivity index (RI = OD/cut-off) value was calculated. All samples showing RI > 1 were considered positive.	0.7	28	40	act NS/17, inact NS/23	0.9	36	40	0.95	38	40	0.925	74	80	Asl 0/5, ce 0/4, Env 0/4, Hmn 0/4, hw 1/5, Ssm 0/4, Sts 1/4, tae 0/6, Trt 0/4
		NA (Tso NC₃15 mimotope)	IgG	NA	Cut-off values were established using the mean OD of three non-reactive samples plus two standard deviations. In order to compare different experiments, reactivity index (RI = OD/cut-off) value was calculated. All samples showing RI > 1 were considered positive.	0.65	26	40	act NS/17, inact NS/23	0.925	37	40	1	40	40	0.963	77	80	Asl 0/5, ce 0/4, Env 0/4, Hmn 0/4, hw 0/5, Ssm 0/4, Sts 0/4, tae 0/6, Trt 0/4
		NA (Tso NC₃36 mimotope)	IgG	NA	Cut-off values were established using the mean OD of three non-reactive samples plus two standard deviations. In order to compare different experiments, reactivity index (RI = OD/cut-off) value was calculated. All samples showing RI > 1 were considered positive.	0.825	33	40	act NS/17, inact NS/23	0.975	39	40	0.75	30	40	0.863	69	80	Asl 3/5, ce 1/4, Env 0/4, Hmn 0/4, hw 5/5, Ssm 0/4, Sts 1/4, tae 0/6, Trt 0/4
		NA (Tso NC₄1 mimotope)	IgG	NA	Cut-off values were established using the mean OD of three non-reactive samples plus two standard deviations. In order to compare different experiments, reactivity index (RI = OD/cut-off) value was calculated. All samples showing RI > 1 were considered positive.	1	40	40	act NS/17, inact NS/23	0.95	38	40	0.9	36	40	0.925	74	80	Asl 0/5, ce 2/4, Env 1/4, Hmn 0/4, hw 0/5, Ssm 0/4, Sts 1/4, tae 0/6, Trt 0/4
		NA (Tso NC₄3 mimotope)	IgG	NA	Cut-off values were established using the mean OD of three non-reactive samples plus two standard deviations. In order to compare different experiments, reactivity index (RI = OD/cut-off) value was calculated. All samples showing RI > 1 were considered positive.	0.975	39	40	act NS/17, inact NS/23	0.925	37	40	0.925	37	40	0.925	74	80	Asl 0/5, ce 1/4, Env 1/4, Hmn 0/4, hw 0/5, Ssm 0/4, Sts 1/4, tae 0/6, Trt 0/4
da Silva Ribeiro 2010b	[23]	NA (Tsag S (IgA))	IgA	NA	Cutoff values were established using the mean OD of three nonreactive serum samples plus two standard deviations. The reactivity index (RI) was obtained by reason between OD and cutoff; samples showing RI>1 were considered positive.	0.6	27	45	act/trans 7/17, inact 20/28	0.667	20	30	0.615	24	39	0.637	44	69	Asl 0/3, Env 0/5, ce 2/4, Hmn 2/4, hw 1/5, Ssm 3/5, Sts 2/5, tae 5/8
		NA (Tsag D (IgA))	IgA	NA	Cutoff values were established using the mean OD of three nonreactive serum samples plus two standard deviations. The reactivity index (RI) was obtained by reason between OD and cutoff; samples showing RI>1 were considered positive.	0.711	32	45	act/trans 10/17, inact 22/28	0.933	28	30	0.872	34	39	0.898	62	69	Asl 0/3, Env 1/5, ce 2/4, Hmn 0/4, hw 0/5, Ssm 1/5, Sts 0/5, tae 1/8
		NA (Tsag A (IgA))	IgA	NA	Cutoff values were established using the mean OD of three nonreactive serum samples plus two standard deviations. The reactivity index (RI) was obtained by reason between OD and cutoff; samples showing RI>1 were considered positive.	0.356	16	45	act/trans 3/17, inact 13/28	0.833	25	30	0.436	17	39	0.608	42	69	Asl 0/3, Env 1/5, ce 3/4, Hmn 3/4, hw 2/5, Ssm 3/5, Sts 5/5, tae 5/8
		NA (Tsag JBF (IgA))	IgA	NA	Cutoff values were established using the mean OD of three nonreactive serum samples plus two standard deviations. The reactivity index (RI) was obtained by reason between OD and cutoff; samples showing RI>1 were considered positive.	0.667	30	45	act/trans 9/17, inact 21/28	0.9	27	30	0.923	36	39	0.913	63	69	Asl 0/3, Env 0/5, ce 0/4, Hmn 1/4, hw 1/5, Ssm 0/5, Sts 0/5, tae 1/8
		NA (Tsag JUF (IgA))	IgA	NA	Cutoff values were established using the mean OD of three nonreactive serum samples plus two standard deviations. The reactivity index (RI) was obtained by reason between OD and cutoff; samples showing RI>1 were considered positive.	0.711	32	45	act/trans 10/17, inact 22/28	0.767	23	30	0.692	27	39	0.724	50	69	Asl 0/3, Env 0/5, ce 3/4, Hmn 1/4, hw 1/5, Ssm 3/5, Sts 2/5, tae 2/8
		NA (Tsag S (IgG))	IgG	NA	Cutoff values were established using the mean OD of three nonreactive serum samples plus two standard deviations. The reactivity index (RI) was obtained by reason between OD and cutoff; samples showing RI>1 were considered positive.	0.822	37	45	act/trans 13/17, inact 24/28	0.833	25	30	0.487	19	39	0.637	44	69	Asl 3/3, Env 3/5, ce 4/4, Hmn 3/4, hw 2/5, Ssm 2/5, Sts 2/5, tae 1/8
		NA (Tsag D (IgG))	IgG	NA	Cutoff values were established using the mean OD of three nonreactive serum samples plus two standard deviations. The reactivity index (RI) was obtained by reason between OD and cutoff; samples showing RI>1 were considered positive.	0.889	40	45	act/trans 17/17, inact 23/28	0.967	29	30	0.795	31	39	0.869	60	69	Asl 3/3, Env 0/5, ce 2/4, Hmn 3/4, hw 0/5, Ssm 0/5, Sts 0/5, tae 0/8
		NA (Tsag A (IgG))	IgG	NA	Cutoff values were established using the mean OD of three nonreactive serum samples plus two standard deviations. The reactivity index (RI) was obtained by reason between OD and cutoff; samples showing RI>1 were considered positive.	0.636	29	45	act/trans 9/17, inact 20/28	0.967	29	30	0.436	17	39	0.666	46	69	Asl 3/3, Env 5/5, ce 2/4, Hmn 3/4, hw 5/5, Ssm 1/5, Sts 3/5, tae 0/8
		NA (Tsag JBF (IgG))	IgG	NA	Cutoff values were established using the mean OD of three nonreactive serum samples plus two standard deviations. The reactivity index (RI) was obtained by reason between OD and cutoff; samples showing RI>1 were considered positive.	0.844	38	45	act/trans 13/17, inact 25/28	0.867	26	30	0.59	23	39	0.71	49	69	Asl 1/3, Env 0/5, ce 3/4, Hmn 4/4, hw 1/5, Ssm 0/5, Sts 4/5, tae 3/8
		NA (Tsag JUF (IgG))	IgG	NA	Cutoff values were established using the mean OD of three nonreactive serum samples plus two standard deviations. The reactivity index (RI) was obtained by reason between OD and cutoff; samples showing RI>1 were considered positive.	0.733	33	45	act/trans 12/17, inact 21/28	0.833	25	30	0.718	28	39	0.768	53	69	Asl 1/3, Env 0/5, ce 4/4, Hmn 2/4, hw 0/5, Ssm 0/5, Sts 2/5, tae 2/8
De Macedo 2002	[24]	NA (Tso S)	IgG	0.55-0.85	Just a normal distribution of the Elisa results of 11 samples of serum from patients with proven NCC (positive controls) and 28 samples of serum from healthy individuals (negative controls). The means and standard deviations of the otic densities (OD) obtained for the normal controls: 1.179 ± 0.200 for the positive controls and 0.213 ± 0.154 for the negative controls. Verifying that, under the co…	0.71	31	43	NA	NA	NA	14	NA	NA	229	0.95	231	243	ce 3/3, NS NS/NS
Diaz 1992	[25]	NA (Tso W)	NA	NA	Cut-off values were determined by calculating the mean and the standard deviation of the OD of four determinations from the negative control serum pool. A serum sample was considered positive when its OD was greater than the control mean plus two standard deviations.	0.647	22	34	NA	0.677	42	62	0.722	70	97	0.704	112	159	ce 2/18, Hmn 12/59, Tsot 11/14, Tsag 2/4, dp 0/2
Eom 1988	[26]	NA (Tso CF)	IgG	0.18	NA	0.89	145	163	NA	0.951	137	144	0.772	44	57	0.9	181	201	Tsot 4/5, Tsag 3/7, Dpl 2/14, Pgw 1/11, Cls 3/20
Espinoza 1986	[27]	NA (Tso W)	IgG	0.4	A result was considered positive when the A405 was >0.4.	NA	NA	26	expar ven act/trans NS/12, par NS/9, par+expar NS/4, act/trans NS/17, inact NS/9	1	76	76	0.44	11	25	0.861	87	101	hd 4/5, st 5/5, trn 4/5, fl 1/5, Tcc 0/5
		NA (Tso AgB)	IgG	0.4	A result was considered positive when the A405 was >0.4.	NA	NA	26	expar ven act/trans NS/12, par NS/9, par+expar NS/4, act/trans NS/17, inact NS/9	0.96	73	76	0.88	22	25	0.941	95	101	hd 3/5, st 0/5, trn 0/5, fl 0/5, Tcc 0/5
		NA (Tso surface GP)	IgG	0.4	A result was considered positive when the A405 was >0.4.	NA	NA	26	expar ven act/trans NS/12, par NS/9, par+expar NS/4, act/trans NS/17, inact NS/9	NA	NA	76	0.92	23	25	NA	NA	101	hd 2/5, st 0/5, trn 0/5, fl 0/5, Tcc 0/5
Espíndola 2005	[28]	NA (Tcra CF 14+18 kDa)	IgG	NA	The cutoff values were determined using the receiver operating characteristic curve (Win Episcope 2.0).	0.75	15	20	NA	1	194	194	0.935	43	46	0.988	237	240	Gil 0/2, Amh 0/3, Asl 0/2, Sts 0/6, ce 3/30, Ssm 0/3
Feldman 1990	[29]	NA (Tso W)	NA	0.200	NA	0.741	20	27	NA	NA	NA	27	NA	NA	NA	NA	NA	NA	NA
Ferrer 2002	[30]	NA (Tso CF)	NA	0.35	Cutoff value was obtained with the mean value of negative serum samples plus 3 standard deviations.	0.885	23	26	NA	NA	NA	NA	NA	NA	NA	NA	NA	NA	NA
		NA (Tso NOG)	NA	0.35	Cutoff value was obtained with the mean value of negative serum samples plus 3 standard deviations.	0.885	23	26	NA	NA	NA	NA	NA	NA	NA	NA	NA	NA	NA
		NA (Tso surface GP)	NA	0.35	Cutoff value was obtained with the mean value of negative serum samples plus 3 standard deviations.	0.923	24	26	NA	NA	NA	NA	NA	NA	NA	NA	NA	NA	NA
Ferrer 2003	[31]	NA (Tsag Pmy)	NA	NA	The cut-off value was obtained with the mean value of 30 negative serum samples+3SD.	1	22	22	act 22/22	NA	NA	NA	0.862	25	29	NA	NA	NA	hd NS/10, fs NS/9, ss NS/10
		NA (Tsag PmyCT)	NA	NA	The cut-off value was obtained with the mean value of 30 negative serum samples+3SD.	0.91	20	22	act 20/22	NA	NA	NA	0.86	25	29	NA	NA	NA	hd NS/10, fs NS/9, ss NS/11
		NA (Tsag Pmy-1)	NA	NA	The cut-off value was obtained with the mean value of 30 negative serum samples+3SD.	0.318	7	22	act 7/22	NA	NA	NA	0.896	26	29	NA	NA	NA	hd NS/10, fs NS/9, ss NS/12
		NA (Tsag Pmy-2)	NA	NA	The cut-off value was obtained with the mean value of 30 negative serum samples+3SD.	0	0	22	act 0/22	NA	NA	NA	0.931	27	29	NA	NA	NA	hd NS/10, fs NS/9, ss NS/13
		NA (Tsag Pmy-3)	NA	NA	The cut-off value was obtained with the mean value of 30 negative serum samples+3SD.	0	0	22	act 0/22	NA	NA	NA	0.965	28	29	NA	NA	NA	hd NS/10, fs NS/9, ss NS/14
		NA (Tsag Pmy-4)	NA	NA	The cut-off value was obtained with the mean value of 30 negative serum samples+3SD.	0	0	22	act 0/22	NA	NA	NA	0.955	28	29	NA	NA	NA	hd NS/10, fs NS/9, ss NS/15
		NA (Tsag Pmy-6)	NA	NA	The cut-off value was obtained with the mean value of 30 negative serum samples+3SD.	0.09	2	22	act 2/22	NA	NA	NA	1	29	29	NA	NA	NA	hd 010, fs 0/9, ss 0/16
Ferrer 2005a	[32]	NA (Tso sHSP35.6)	NA	NA	The cut off value was obtained using the mean value of 35 serum samples from healthy European individuals plus 3 standard deviations (SD).	0.774	26	62	act 26/31, inact mult 22/31	1	30	30	0.825	47	57	0.885	77	87	ce 2/20, Ssm 3/13, fs 2/9, tc 3/15
		NA (Tso CF)	NA	NA	The cut off value was obtained using the mean value of 35 serum samples from healthy European individuals plus 3 standard deviations (SD).	1	48	62	act 31/31, inact mult 31/31	1	30	30	0.491	28	57	0.667	58	87	ce 17/20, Ssm 5/13, fs 3/9, tc 4/15
Ferrer 2005b	[33]	NA (Tso CF)	NA	NA	The cut-off value for each individual Ab-ELISA was calculated from the mean ODs of 30 normal serum samples plus 3 standard deviations.	1	40	40	act 20/20, inact mult 20/20	1	78	78	0.634	90	142	0.764	168	220	ce 17/20, Ssm 5/13, fs 3/9, tc 4/15, Hmn 1/2, oc 3/4, anc 2/3, tr 2/5, as 7/7, ml 1/3, tp 0/15, Amh 2/11, Blh 2/2, Eln 0/2, gi 0/4, ch 3/8, Lsc 0/9, hep 0/5, ms 0/4, cm 0/1
		NA (Tsag HP6-3)	NA	NA	The cut-off value for each individual Ab-ELISA was calculated from the mean ODs of 30 normal serum samples plus 3 standard deviations.	NA	NA	NA	NA	1	48	48	0.866	123	142	0.9	171	190	ce 6/20, Ssm 2/13, fs 2/9, tc 0/15, Hmn 0/2, oc 3/4, anc 0/3, tr 1/5, as 2/7, ml 1/3, tp 0/15, Amh 1/11, Blh 0/2, Eln 0/2, gi 0/4, ch 1/8, Lsc 0/9, hep 0/5, ms 0/4, cm 0/1
		NA (Tsag Ts45W-1)	NA	NA	The cut-off value for each individual Ab-ELISA was calculated from the mean ODs of 30 normal serum samples plus 3 standard deviations.	NA	NA	NA	NA	1	48	48	0.986	140	142	0.99	188	190	ce 0/20, Ssm 0/13, fs 0/9, tc 1/15, Hmn 0/2, oc 0/4, anc 0/3, tr 0/5, as 0/7, ml 0/3, tp 1/15, Amh 0/11, Blh 0/2, Eln 0/2, gi 0/4, ch 0/8, Lsc 0/9, hep 0/5, ms 0/4, cm 0/1
		NA (Tsag Ts45W-5)	NA	NA	The cut-off value for each individual Ab-ELISA was calculated from the mean ODs of 30 normal serum samples plus 3 standard deviations.	NA	NA	NA	NA	1	48	48	0.986	140	142	0.99	188	190	ce 0/20, Ssm 0/13, fs 0/9, tc 1/15, Hmn 0/2, oc 0/4, anc 0/3, tr 0/5, as 0/7, ml 0/3, tp 0/15, Amh 0/11, Blh 0/2, Eln 0/2, gi 0/4, ch 1/8, Lsc 0/9, hep 0/5, ms 0/4, cm 0/1
		NA (Tsag Ts45S-10)	NA	NA	The cut-off value for each individual Ab-ELISA was calculated from the mean ODs of 30 normal serum samples plus 3 standard deviations.	NA	NA	NA	NA	1	48	48	0.93	132	142	0.947	180	190	ce 3/20, Ssm 4/13, fs 2/9, tc 0/15, Hmn 0/2, oc 0/4, anc 0/3, tr 0/5, as 0/7, ml 1/3, tp 0/15, Amh 0/11, Blh 0/2, Eln 0/2, gi 0/4, ch 0/8, Lsc 0/9, hep 0/5, ms 0/4, cm 0/1
		NA (Tsag TEG-1)	NA	NA	The cut-off value for each individual Ab-ELISA was calculated from the mean ODs of 30 normal serum samples plus 3 standard deviations.	NA	NA	NA	act 2/20, inact mult NS	1	48	48	0.81	115	142	0.858	163	190	ce 5/20, Ssm 2/13, fs 1/9, tc 2/15, Hmn 1/2, oc 4/4, anc 2/3, tr 4/5, as 5/7, ml 1/3, tp 0/15, Amh 0/11, Blh 0/2, Eln 0/2, gi 0/4, ch 0/8, Lsc 0/9, hep 0/5, ms 0/4, cm 0/1
		NA (Tsag HP6-3 + Ts45W-1 + Ts45W-5)	NA	NA	The cut-off value for each individual Ab-ELISA was calculated from the mean ODs of 30 normal serum samples plus 3 standard deviations.	0.85	34	40	act 17/20, inact mult 17/20	1	48	48	0.838	119	142	0.879	167	190	ce NS, Ssm NS, fs NS, tc NS, Hmn NS, on NS, anc NS, tr NS, as NS, ml NS, tp NS, Amh NS, Blh NS, Eln NS, gi NS, ch NS, Lsc NS, hep NS, ms NS, cm NS
Ferrer 2007a	[34]	NA (Tso Ts8B1)	NA	NA	The cut off value was obtained using the mean of 35 serum samples from healthy European individuals plus 3 standard deviations (S.D.).	0.71	44	62	act 26/31, inact mult 18/31	1	30	30	0.895	51	57	0.931	81	87	ce 3/20, Ssm 1/13, fs 0/9, tc 2/15
		NA (Tso Ts8B2)	NA	NA	The cut off value was obtained using the mean of 35 serum samples from healthy European individuals plus 3 standard deviations (S.D.).	0.823	51	62	act 30/31, inact mult 21/31	1	30	30	0.895	51	57	0.931	81	87	ce 2/20, Ssm 2/13, fs 0/9, tc 2/15
		NA (Tso Ts8B3)	NA	NA	The cut off value was obtained using the mean of 35 serum samples from healthy European individuals plus 3 standard deviations (S.D.).	0.452	28	62	act 23/31, inact mult 5/31	1	30	30	0.789	45	57	0.862	75	87	ce 2/20, Ssm 3/13, fs 4/9, tc 3/15
		NA (Tso CF)	NA	NA	The cut off value was obtained using the mean of 35 serum samples from healthy European individuals plus 3 standard deviations (S.D.).	1	62	62	act 31/31, inact mult 31/31	1	30	30	0.491	28	57	0.667	58	87	ce 17/20, Ssm 5/13, fs 3/9, tc 4/15
Ferrer 2007b	[35]	NA (Tsag HP6-GST)	NA	NA	the cut off value was obtained using the mean OD of the 35 serum samples from healthy European individuals plus three standard deviations (SD).	0.548	34	62	act 25/31, inact mult 9/31	1	30	30	0.895	51	57	0.931	81	87	ce 2/20, Ssm 2/13, fs 0/9, tc 2/15
		NA (Tsag HP6-BAC)	NA	NA	the cut off value was obtained using the mean OD of the 35 serum samples from healthy European individuals plus three standard deviations (SD).	0.71	44	62	act 24/31, inact mult 20/31	1	30	30	0.93	53	57	0.954	83	87	ce 1/20, Ssm 1/13, fs 0/9, tc 2/15
		NA (HP6-3)	NA	NA	the cut off value was obtained using the mean OD of the 35 serum samples from healthy European individuals plus three standard deviations (SD).	0.548	34	62	act 21/31, inact mult 13/31	1	30	30	0.825	47	57	0.885	77	87	ce 6/20, Ssm 2/13, fs 2/9, tc 0/15
		NA (HP6-3 + Ts44W-1 + Ts45W-5)	NA	NA	the cut off value was obtained using the mean OD of the 35 serum samples from healthy European individuals plus three standard deviations (SD).	0.629	39	62	act 23/31, inact mult 16/31	1	30	30	0.789	45	57	0.862	75	87	ce 6/20, Ssm 2/13, fs 2/9, tc 2/15
Ferrer 2009	[36]	NA (Tso Ts8B2-His)	NA	NA	NA	0.823	51	62	par act 30/31, par inact mult 21/31	NA	NA	30	NA	NA	57	0.931	81	87	ce NS/20, Ssm NS/13, fs NS/9, tc NS/15
		NA (Tso Ts8B2-Bac)	NA	NA	NA	0.839	52	62	par act 30/31, par inact mult 22/31	NA	NA	30	NA	NA	57	0.954	83	87	ce NS/20, Ssm NS/13, fs NS/9, tc NS/15
Ferrer 2012	[37]	NA (Tso Ts8B2)	NA	NA	The cutoff value for each individual Ab-ELISA was calculated from the mean ODs of 30 normal human serum samples plus three standard deviations.	0.794	77	97	act 42/46, inact mult 35/51	1	30	30	0.889	56	63	0.925	86	93	ce 2/20, Ssm 2/13, fs 0/9, tc 2/15, oc 0/4, Hmn 1/2
		NA (Tso Ts8B2-NT)	NA	NA	The cutoff value for each individual Ab-ELISA was calculated from the mean ODs of 30 normal human serum samples plus three standard deviations.	0.794	77	97	act 42/46, inact mult 35/51	1	30	30	0.968	61	63	0.978	91	93	ce 1/20, Ssm 1/13, fs 0/9, tc 0/15, oc 0/4, Hmn 0/2
		NA (Tso Ts8B2-CT)	NA	NA	The cutoff value for each individual Ab-ELISA was calculated from the mean ODs of 30 normal human serum samples plus three standard deviations.	0.794	77	97	act 42/46, inact mult 35/51	1	30	30	0.968	61	63	0.978	91	93	ce 1/20, Ssm 1/13, fs 0/9, tc 0/15, oc 0/4, Hmn 0/2
		NA (Tso Ts8B2-1)	NA	NA	The cutoff value for each individual Ab-ELISA was calculated from the mean ODs of 30 normal human serum samples plus three standard deviations.	0.082	8	97	act 6/46, inact mult 2/51	1	30	30	1	63	63	1	93	93	ce 0/20, Ssm 0/13, fs 0/9, tc 0/15, oc 0/4, Hmn 0/2
		NA (Tso Ts8B2-2)	NA	NA	The cutoff value for each individual Ab-ELISA was calculated from the mean ODs of 30 normal human serum samples plus three standard deviations.	0.01	1	97	act 1/46, inact mult 0/51	1	30	30	1	63	63	1	93	93	ce 0/20, Ssm 0/13, fs 0/9, tc 0/15, oc 0/4, Hmn 0/2
		NA (Tso Ts8B2-3)	NA	NA	The cutoff value for each individual Ab-ELISA was calculated from the mean ODs of 30 normal human serum samples plus three standard deviations.	0.082	8	97	act 5/46, inact mult 3/51	1	30	30	1	63	63	1	93	93	ce 0/20, Ssm 0/13, fs 0/9, tc 0/15, oc 0/4, Hmn 0/2
		NA (Tso Ts8B2-4)	NA	NA	The cutoff value for each individual Ab-ELISA was calculated from the mean ODs of 30 normal human serum samples plus three standard deviations.	0.175	17	97	act 10/46, inact mult 7/51	1	30	30	0.952	60	63	0.967	90	93	ce 1/20, Ssm 1/13, fs 0/9, tc 1/15, oc 0/4, Hmn 0/2
		NA (Tso Ts8B2-5)	NA	NA	The cutoff value for each individual Ab-ELISA was calculated from the mean ODs of 30 normal human serum samples plus three standard deviations.	0.041	4	97	act 3/46, inact mult 1/51	1	30	30	1	63	63	1	93	93	ce 0/20, Ssm 0/13, fs 0/9, tc 0/15, oc 0/4, Hmn 0/2
		NA (Tso Ts8B2-6)	NA	NA	The cutoff value for each individual Ab-ELISA was calculated from the mean ODs of 30 normal human serum samples plus three standard deviations.	0.144	14	97	act 9/46, inact mult 5/51	1	30	30	0.968	61	63	0.978	91	93	ce 1/20, Ssm 1/13, fs 0/9, tc 0/15, oc 0/4, Hmn 0/2
		NA (Tso CyDA-1)	NA	NA	The cutoff value for each individual Ab-ELISA was calculated from the mean ODs of 30 normal human serum samples plus three standard deviations.	0	0	97	act 0/46, inact mult 0/51	1	30	30	1	63	63	1	93	93	ce 0/20, Ssm 0/13, fs 0/9, tc 0/15, oc 0/4, Hmn 0/2
		NA (Tso CyDA-2)	NA	NA	The cutoff value for each individual Ab-ELISA was calculated from the mean ODs of 30 normal human serum samples plus three standard deviations.	0	0	97	act 0/46, inact mult 0/51	1	30	30	1	63	63	1	93	93	ce 0/20, Ssm 0/13, fs 0/9, tc 0/15, oc 0/4, Hmn 0/2
		NA (Tso CyDA-3)	NA	NA	The cutoff value for each individual Ab-ELISA was calculated from the mean ODs of 30 normal human serum samples plus three standard deviations.	0	0	97	act 0/46, inact mult 0/51	1	30	30	1	63	63	1	93	93	ce 0/20, Ssm 0/13, fs 0/9, tc 0/15, oc 0/4, Hmn 0/2
		NA (Tso CyDA-4)	NA	NA	The cutoff value for each individual Ab-ELISA was calculated from the mean ODs of 30 normal human serum samples plus three standard deviations.	0.031	3	97	act 2/46, inact mult 1/51	1	30	30	1	63	63	1	93	93	ce 0/20, Ssm 0/13, fs 0/9, tc 0/15, oc 0/4, Hmn 0/2
		NA (Tso CyDA-5)	NA	NA	The cutoff value for each individual Ab-ELISA was calculated from the mean ODs of 30 normal human serum samples plus three standard deviations.	0.113	11	97	act 8/46, inact mult 3/51	0.933	28	30	0.841	53	63	0.871	81	93	ce 3/20, Ssm 2/13, fs 1/9, tc 2/15, oc 1/4, Hmn 1/2
		NA (Tso CyDA-6)	NA	NA	The cutoff value for each individual Ab-ELISA was calculated from the mean ODs of 30 normal human serum samples plus three standard deviations.	0	0	97	act 0/46, inact mult 0/51	1	30	30	1	63	63	1	93	93	ce 0/20, Ssm 0/13, fs 0/9, tc 0/15, oc 0/4, Hmn 0/2
Fleury 2001	[38]	NA (Tso metacestode ag)	NA	0.5	NA	0.536	75	140	act 66/93, inact 9/47	0.897	148	165	NA	NA	NA	NA	NA	NA	NA
		NA (Tso soluble metacestode ag)	NA	0.4	NA	0.456	62	136	act 56/91, inact 6/45	0.979	140	143	NA	NA	NA	NA	NA	NA	NA
Fleury 2007	[39]	NA (Tso CF)	NA	NA	The cut-off calculated based on the mean of the OD plus 2 SD of 41 serum (0.28) samples from non-NC controls.	0.63	51	81	par act 4/5, expar ven/sub act 28/29, trans / calc 19/47	NA	NA	NA	NA	NA	NA	NA	NA	NA	NA
Foyaca-Sibat 2009	[40]	Ridascreen R-Biopharm (NA)	IgG	NA	NA	0.545	18	33	act/trans 11/14, inact 7/19	0.692	27	39	NA	NA	NA	NA	NA	NA	NA
Garcia 2018	[41]	Novalisa NOVATEC (Tso metacestode ag)	IgG	NA	the result of average optical density of the negative controls plus a correction factor of 0.150	0.256	23	90	par act 20/45, inact 3/45	NA	NA	NA	0.522	47	90	NA	NA	NA	hm 5/45, ce 38/45
		Ridascreen R-Biopharm (Tso metacestode ag)	IgG	NA	the result of average optical density of the negative controls plus a correction factor of 0.150	0.133	12	90	par act 10/45, inact 2/45	NA	NA	NA	0.711	64	90	NA	NA	NA	hm 1/45, ce 25/45
Gekeler 2002	[42]	NA (Tso metacestode GP)	NA	NA	NA	0.75	18	24	NA	0.09	40	43	0.644	65	101	0.729	105	144	ce 14/26, ae 11/16, hw 6/21, st 3/16, trn 1/15, ss 1/7
Gonçalves 2010	[43]	NA (Tsag S)	IgG	NA	The cutoff values were established using the mean OD of three non-reactive serum samples plus two standard deviations. The reactive index (RI) was calculated as the ratio between optical density and cutoff. All the samples showing RI > 1 were considered positive.	0.95	38	40	act NS/8, act+inact NS/15, inact NS/17	0.967	29	30	0.578	26	45	0.733	55	75	Asl 5/6, ce 6/6, Env 2/5, Hmn 3/4, Ancd 2/5, Ssm 0/5, Sts 1/4, tae 0/8, Trt 0/2
		NA (Tsag D)	IgG	NA	The cutoff values were established using the mean OD of three non-reactive serum samples plus two standard deviations. The reactive index (RI) was calculated as the ratio between optical density and cutoff. All the samples showing RI > 1 were considered positive.	0.95	38	40	act NS/8, act+inact NS/15, inact NS/17	1	30	30	0.711	32	45	0.827	62	75	Asl 4/6, ce 6/6, Env 0/5, Hmn 3/4, Ancd 0/5, Ssm 0/5, Sts 0/4, tae 0/8, Trt 0/2
		NA (Tsag A)	IgG	NA	The cutoff values were established using the mean OD of three non-reactive serum samples plus two standard deviations. The reactive index (RI) was calculated as the ratio between optical density and cutoff. All the samples showing RI > 1 were considered positive.	0.65	26	40	act NS/8, act+inact NS/15, inact NS/17	1	30	30	0.356	16	45	0.613	46	75	Asl 6/6, ce 6/6, Env 5/5, Hmn 3/4, Ancd 5/5, Ssm 1/5, Sts 3/4, tae 0/8, Trt 0/2
Hell 2009	[44]	NA (Tso SPACc)	IgG	NA	Sera samples giving OD492 values greater than the mean OD492 plus three standard deviations from healthy human controls were considered positive.	0.893	25	28	NA	1	13	13	0.324	23	71	0.442	36	84	anc 2/5, as 2/4, ml 8/9, cutaneous ls 2/7, visceral ls 12/15, tr 3/4, am 1/4, trp 8/10, Mbt 7/10, Tsot 3/3
		NA (NC-1)	IgG	NA	Sera samples giving OD492 values greater than the mean OD492 plus three standard deviations from healthy human controls were considered positive.	0.929	26	28	NA	1	13	13	0.943	66	70	0.952	79	83	anc 0/5, as 1/4, ml 0/10, cutaneous ls 0/7, visceral ls 1/13, tr 1/4, am 1/4, trp 0/10, Mbt 0/10, Tsot 0/3
Hernández 2019	[45]	NA (Tso CF)	NA	NA	The cutoff value was calculated as the mean of 5 negative sera samples + 2 standard deviations. The cutoff value was estimated for each plate using five samples from confirmed neurological patients without NCC (i.e., patients with negative CT scan and MRI).	0.81	47	58	expar act 29/29, par act 7/8, par inact 11/21, sing 12/16, mult 35/42	0.854	35	41	NA	NA	NA	NA	NA	NA	NA
		NA (Tcra CF)	NA	NA	The cutoff value was calculated as the mean of 5 negative sera samples + 2 standard deviations. The cutoff value was estimated for each plate using five samples from confirmed neurological patients without NCC (i.e., patients with negative CT scan and MRI).	0.69	40	58	expar act 28/29, par act 5/8, par inact 7/21, sing 10/16, mult 30/42	0.951	39	41	NA	NA	NA	NA	NA	NA	NA
		Novalisa NOVATEC (Tso metacestode ag)	IgG	NA	NA	0.552	32	58	expar act 24/29, par act 3/8, par inact 5/21, sing 8/16, mult 24/42	0.971	33	34	NA	NA	NA	NA	NA	NA	NA
Hernández-González 2017	[46]	NA (Tso T24H-His)	NA	23.3	The cut-off values, sensitivity and specificity were established by receiver operating characteristics (ROC) curves using the serological index values for each antigen and test.	0.651	97	149	act sing 13/26, act mult(>=2) 68/77, inact 16/46	0.962	126	131	0.975	39	40	0.965	165	171	ce 1/11, ae 0/1, st 0/9, ss 0/9, ml 0/1, tp 0/2, trn 0/4, fl 0/3
		NA (Tso GST-Ts8B2)	NA	34.5	The cut-off values, sensitivity and specificity were established by receiver operating characteristics (ROC) curves using the serological index values for each antigen and test.	0.53	79	149	act sing 14/26, act mult(>=2) 58/77, inact 7/46	0.954	125	131	1	40	40	0.965	165	171	ce 0/11, ae 0/1, st 0/9, ss 0/9, ml 0/1, tp 0/2, trn 0/4, fl 0/3
		NA (Tso GST-T24H)	NA	21.1	The cut-off values, sensitivity and specificity were established by receiver operating characteristics (ROC) curves using the serological index values for each antigen and test.	0.685	102	149	act sing 14/26, act mult(>=2) 68/77, inact 20/46	0.969	127	131	0.95	38	40	0.965	165	171	ce 1/11, ae 0/1, st 0/9, ss 0/9, ml 1/1, tp 0/2, trn 0/4, fl 0/3
Hernández-González 2022	[47]	Novalisa NOVATECH (Tso metacestode ag)	IgG	NA	NA	0.421	45	107	par NS/101, expar NS/25, act 21/38, inact 14/55	0.987	78	79	0.612	79	129	0.755	159	208	ce 50/129
Hubert 1999	[48]	NA (Tso NC-3)	NA	NA	The cutoff value was determined as the mean value for 38 negative sera tested in each ELISA plus two standard deviations.	1	15	15	NA	1	38	38	0.914	32	35	0.959	70	73	Plf 1/4, Hmn 0/3, Asl 0/4, Trt 0/4, Wub 0/3, tae 1/3, Ssm 1/4, Ssh 0/4, ae 0/4, Asl + Hmn 0/1, Asl + Trt + tae 0/1
Husain 2001	[49]	NA (Ttae Me (IgM))	IgM	559	Cut off value for negative and positive results was taken as two times the standard deviation above the mean of the controls.	0.724	157	217	par trans sing NS/172, par trans mult NS/45	NA	NA	36	NA	NA	53	0.91	81	89	Mbt NS/46, hd NS/4, tae NS/3
		NA (Ttae Me (IgG))	IgG	535	Cut off value for negative and positive results was taken as two times the standard deviation above the mean of the controls.	0.728	158	217	par trans sing NS/172, par trans mult NS/45	NA	NA	36	NA	NA	53	0.887	79	89	Mbt NS/46, hd NS/4, tae NS/3
		NA (Ttae Me (IgM and/or IgG))	IgM and/or IgG	NA	Cut off value for negative and positive results was taken as two times the standard deviation above the mean of the controls.	0.935	203	217	par trans sing NS/172, par trans mult NS/45	NA	NA	36	NA	NA	53	0.843	75	89	Mbt NS/46, hd NS/4, tae NS/3
Intapan 2008	[50]	NA (Tso Se (IgG))	total IgG	NA	The cut-off value for positivity was defined as the mean OD plus 2 SD of the healthy sera group.	0.643	9	14	NA	0.95	19	20	0.545	24	44	0.672	43	64	Tsag 9/9, ang 1/5, fs 4/5, tr 1/5, cp 0/5, st 2/5, op 2/5, gn 1/5
		NA (Tso Se (IgG4))	IgG4	NA	The cut-off value for positivity was defined as the mean OD plus 2 SD of the healthy sera group.	1	14	14	NA	1	20	20	0.727	32	44	0.813	52	64	Tsag 8/9, ang 0/5, fs 3/5, tr 0/5, cp 0/5, st 0/5, op 0/5, gn 1/5
		NA (Tso HP6-3 (IgG))	total IgG	NA	The cut-off value for positivity was defined as the mean OD plus 2 SD of the healthy sera group.	0.214	3	14	NA	1	20	20	0.523	23	44	0.672	43	64	Tsag 1/9, ang 4/5, fs 4/5, tr 3/5, cp 1/5, st 1/5, op 3/5, gn 4/5
		NA (Tso HP6-3 (IgG4))	IgG4	NA	The cut-off value for positivity was defined as the mean OD plus 2 SD of the healthy sera group.	0.786	11	14	NA	1	20	20	0.523	23	44	0.672	43	64	Tsag 2/9, ang 1/5, fs 4/5, tr 2/5, cp 4/5, st 2/5, op 3/5, gn 3/5
		NA (Tso Ts45W-1 (IgG))	total IgG	NA	The cut-off value for positivity was defined as the mean OD plus 2 SD of the healthy sera group.	0.571	8	14	NA	1	20	20	0.659	29	44	0.766	49	64	Tsag 1/9, ang 0/5, fs 3/5, tr 1/5, cp 0/5, st 1/5, op 5/5, gn 4/5
		NA (Tso Ts45W-1 (IgG4))	IgG4	NA	The cut-off value for positivity was defined as the mean OD plus 2 SD of the healthy sera group.	0.786	11	14	NA	0.9	18	20	0.614	27	44	0.703	45	64	Tsag 2/9, ang 0/5, fs 4/5, tr 1/5, cp 4/5, st 0/5, op 3/5, gn 3/5
Ishida 2003	[51]	NA (Tso S)	NA	NA	Determination of the cut-off values was based on the analysis of the diagnostic efficiency, according to the Youden index (Youden, 1950), calculated for the absorbance values of the control group (mean ± n standard deviations). Reactivity index (RI) values were calculated by dividing the mean absorbance value of two readings from each sample assayed by the cut-off value corresponding to each anti…	1	18	18	NA	NA	NA	NA	0.383	41	107	NA	NA	NA	tc 15/40, Ssm 8/19, hd 43/48
		NA (Tcra CF)	NA	NA	Determination of the cut-off values was based on the analysis of the diagnostic efficiency, according to the Youden index (Youden, 1950), calculated for the absorbance values of the control group (mean ± n standard deviations). Reactivity index (RI) values were calculated by dividing the mean absorbance value of two readings from each sample assayed by the cut-off value corresponding to each anti…	1	18	18	NA	NA	NA	NA	0.467	50	107	NA	NA	NA	tc 6/40, Ssm 14/19, hd 37/48
		NA (Tcra GP 14+18kDa)	NA	NA	Determination of the cut-off values was based on the analysis of the diagnostic efficiency, according to the Youden index (Youden, 1950), calculated for the absorbance values of the control group (mean ± n standard deviations). Reactivity index (RI) values were calculated by dividing the mean absorbance value of two readings from each sample assayed by the cut-off value corresponding to each anti…	1	18	18	NA	NA	NA	NA	0.642	68	106	NA	NA	NA	tc 3/40, Ssm 3/19, hd 32/47
Ishida 2006	[52]	NA (Tso S)	IgG	NA	Determination of the cut-off values was based on the analysis of the diagnostic efficiency, according to the Youden index calculated for the absorbance values of the control groups (mean ± n standard deviations). Reactivity index (RI) values were calculated by dividing the mean absorbance value of two readings from each sample assayed by the cut-off value corresponding to each antigen used. Sampl…	0.333	18	54	act/mix 10/12, inact 8/42	0.698	37	53	NA	NA	NA	NA	NA	NA	NA
		NA (Tcra CF)	IgG	NA	Determination of the cut-off values was based on the analysis of the diagnostic efficiency, according to the Youden index calculated for the absorbance values of the control groups (mean ± n standard deviations). Reactivity index (RI) values were calculated by dividing the mean absorbance value of two readings from each sample assayed by the cut-off value corresponding to each antigen used. Sampl…	0.556	30	54	act/mix 12/12, inact 18/42	0.849	45	53	NA	NA	NA	NA	NA	NA	NA
		NA (Tcra GP 14+18kDa)	IgG	NA	Determination of the cut-off values was based on the analysis of the diagnostic efficiency, according to the Youden index calculated for the absorbance values of the control groups (mean ± n standard deviations). Reactivity index (RI) values were calculated by dividing the mean absorbance value of two readings from each sample assayed by the cut-off value corresponding to each antigen used. Sampl…	0.407	22	54	act/mix 12/12, inact 10/42	0.906	48	53	NA	NA	NA	NA	NA	NA	NA
Iudici 2007	[53]	NA (Tso Sc (1/128))	NA	NA	The reaction cutoff for each microplate was considered using the formula X + 3S, in which X corresponded to the mean and S to the standard deviation of absorbance from normal controls diluted at 1:32.	1	20	20	NA	0.929	13	14	0.314	11	35	0.49	24	49	Ssm 6/15, Tcc 14/14, trp 4/6
		NA (Tso Sc (1/256))	NA	NA	The reaction cutoff for each microplate was considered using the formula X + 3S, in which X corresponded to the mean and S to the standard deviation of absorbance from normal controls diluted at 1:32.	0.95	19	20	NA	1	14	14	0.771	27	35	0.837	41	49	Ssm 1/15, Tcc 7/14, trp 0/6
		NA (Tso Sc 100kDa (1/32))	NA	NA	The reaction cutoff for each microplate was considered using the formula X + 3S, in which X corresponded to the mean and S to the standard deviation of absorbance from normal controls diluted at 1:32.	1	20	20	NA	0.857	12	14	0.743	26	35	0.776	38	49	Ssm 2/15, Tcc 4/14, trp 3/6
		NA (Tso Sc 100kDa (1/64))	NA	NA	The reaction cutoff for each microplate was considered using the formula X + 3S, in which X corresponded to the mean and S to the standard deviation of absorbance from normal controls diluted at 1:32.	1	20	20	NA	1	14	14	1	35	35	1	49	49	Ssm 0/15, Tcc 0/14, trp 0/6
		NA (Tso Sc 95kDa (1/32))	NA	NA	The reaction cutoff for each microplate was considered using the formula X + 3S, in which X corresponded to the mean and S to the standard deviation of absorbance from normal controls diluted at 1:32.	1	20	20	NA	0.857	12	14	0.6	21	35	0.673	33	49	Ssm 2/15, Tcc 10/14, trp 2/6
		NA (Tso Sc 95kDa (1/64))	NA	NA	The reaction cutoff for each microplate was considered using the formula X + 3S, in which X corresponded to the mean and S to the standard deviation of absorbance from normal controls diluted at 1:32.	0.95	19	20	NA	1	14	14	0.886	31	35	0.918	45	49	Ssm 0/15, Tcc 4/14, trp 0/6
		NA (Tso Sc 26kDa (1/32))	NA	NA	The reaction cutoff for each microplate was considered using the formula X + 3S, in which X corresponded to the mean and S to the standard deviation of absorbance from normal controls diluted at 1:32.	1	20	20	NA	0.929	13	14	0.886	31	35	0.898	44	49	Ssm 0/15, Tcc 3/14, trp 1/6
		NA (Tso Sc 26kDa (1/64))	NA	NA	The reaction cutoff for each microplate was considered using the formula X + 3S, in which X corresponded to the mean and S to the standard deviation of absorbance from normal controls diluted at 1:32.	0.95	19	20	NA	1	14	14	1	35	35	1	49	49	Ssm 0/15, Tcc 0/14, trp 0/6
Kirmani 2014	[54]	Novatec Immunodiagnostica GmbH (NA)	IgG	NA	(The intensity of the colored product is proportional to the amount of Taenia solium specific antibodies in the specimen.)	0.133	6	45	NA	1	11	11	NA	NA	NA	NA	NA	NA	NA
Kong 1989	[55]	NA (Tso CF)	IgG	0.18	NA	0.851	57	67	NA	NA	NA	NA	0.83	78	94	NA	NA	NA	ce 5/5, pg 2/29, sp 3/25, cl 1/25, Tsag 5/10
Kotokey 2006	[56]	R-Biopharm GmbH (NA)	NA	NA	NA	0.826	19	23	act/tran 19/23	1	20	20	NA	NA	NA	NA	NA	NA	NA
Kunz 1989	[57]	NA (Tso CF)	IgG	0.054 0.094	Threshold 1 (x NS + 2SD) Threshold 2 (2x NS + 2SD); with NS = negative control samples	1	14	14	NA	NA	NA	NA	NA	NA	NA	NA	NA	NA	NA
		NA (Tcra CF)	IgG	0.042 0.072	Threshold 1 (x NS + 2SD) Threshold 2 (2x NS + 2SD); with NS = negative control samples	1	14	14	NA	NA	NA	NA	NA	NA	NA	NA	NA	NA	NA
		NA (Tcra CF/Tso CF)	IgG	0.090 0.170	Threshold 1 (x NS + 2SD) Threshold 2 (2x NS + 2SD); with NS = negative control samples	1	14	14	NA	NA	NA	NA	NA	NA	NA	NA	NA	NA	NA
Larralde 1986	[58]	NA (Tso CF (OD 0.043))	NA	0.043	the mean + 2 SD (threshold calculated using the non-endemic negative group)	0.952	20	21	NA	0.818	18	22	NA	NA	NA	NA	NA	NA	NA
		NA (Tso CF (OD 0.085))	NA	0.085	the mean + 2 SD (threshold calculated using the endemic negative-unlikely group)	0.81	17	21	NA	1	22	22	NA	NA	NA	NA	NA	NA	NA
Lee 1993	[59]	micro-ELISA (Tso CF)	NA	0.18	NA	0.817	94	115	NA	NA	NA	77	NA	NA	88	0.885	146	165	sp NS/24, Tsag NS/7, pg NS/29, cl NS/28
		protein A-ELISA (Tso CF (OD 0.18))	NA	0.18	NA	0.791	91	115	NA	NA	NA	77	NA	NA	88	0.975	161	165	sp NS/24, Tsag NS/7, pg NS/29, cl NS/29
		protein A-ELISA (Tso CF OD 0.10))	NA	0.10	NA	0.826	95	115	NA	NA	NA	77	NA	NA	88	0.933	154	165	sp NS/24, Tsag NS/7, pg NS/29, cl NS/30
		ABC-ELISA (Tso CF (OD 0.18))	NA	0.18	NA	0.783	90	115	NA	NA	NA	77	NA	NA	88	0.958	158	165	sp NS/24, Tsag NS/7, pg NS/29, cl NS/31
		ABC-ELISA (Tso CF (OD 0.10))	NA	0.10	NA	0.861	99	115	NA	NA	NA	77	NA	NA	88	0.938	155	165	sp NS/24, Tsag NS/7, pg NS/29, cl NS/32
Lee 2005a	[60]	NA (Tso CF)	NA	0.18	An absorbance value of 0.18, which was designated as the lower limit for a positive reaction and also as the upper limit of the means+2 S .D . of the normal controls, was considered as cut-off value for a positive result.	0.828	169	204	act 133/159, act + inact mult 24/25, inact mult 12/20	1	50	50	0.771	145	188	0.819	195	238	Tsot 4/15, Tsag 2/15, Tas 1/10, ae 5/8, ce 23/50, sp 3/30, pg 2/30, cl 3/30
		NA (Tso GP 120kDa)	NA	0.18	An absorbance value of 0.18, which was designated as the lower limit for a positive reaction and also as the upper limit of the means+2 S .D . of the normal controls, was considered as cut-off value for a positive result.	0.779	159	204	act 129/159, act + inact mult 23/25, inact mult 7/20	1	50	50	0.979	184	188	0.983	234	238	Tsot 0/15, Tsag 0/15, Tas 0/10 ae 1/8, ce 3/50, sp 1/30, pg 0/30, cl 0/30
Lee 2005b	[61]	NA (Tso CF)	NA	0.18	The cut-off value for a positive reaction was set at absorbance of 0.18, as previously determined by using CF antigen. The absorbance value was a low limit of the positive reaction and was also an upper limit of means +2 SD of normal controls.	0.886	62	70	act 41/45, act + inact mult 15/15, inact mult 6/10	1	25	25	0.789	90	114	0.827	115	139	sp 3/20, ae 2/5, ce 13/29, pg 3/30, cl 3/30
		NA (Tso r10kDa)	NA	0.18	The cut-off value for a positive reaction was set at absorbance of 0.18, as previously determined by using CF antigen. The absorbance value was a low limit of the positive reaction and was also an upper limit of means +2 SD of normal controls.	0.829	58	70	act 41/45, act + inact mult 14/15, inact mult 3/10	1	25	25	0.956	109	114	0.964	134	139	sp 2/20, ae 0/5, ce 0/29, pg 2/30, cl 1/30
Lee 2010	[62]	NA (Tso CF (Korea)	IgG	0.18	NA	0.933	140	150	act 132/135, inact 8/15	1	100	100	0.704	88	125	0.836	188	225	Tsot 4/10, Tsag 3/10, Tas 3/10, ce 13/25, ae 4/10, sp 3/20, Ssj 2/10, cl 2/10, fs 2/10, pg 1/10
		NA (Tso CF LMWPs (Korea))	IgG	0.18	NA	0.9	135	150	act 132/135, inact 3/15	1	100	100	0.976	122	125	0.987	222	225	Tsot 0/10, Tsag 0/10, Tas 0/10, ce 3/25, ae 0/10, sp 0/20, Ssj 0/10, cl 0/10, fs 0/10, pg 0/10
		NA (Tso CF (Mexico)	IgG	0.18	NA	0.927	139	150	act 132/135, inact 7/15	1	100	100	0.704	88	125	0.836	188	225	Tsot 4/10, Tsag 3/10, Tas 2/10, ce 12/25, ae 5/10, sp 4/20, Ssj 3/10, cl 1/10, fs 2/10, pg 1/10
		NA (Tso CF LMWPs (Mexico))	IgG	0.18	NA	0.907	136	150	act 132/135, inact 4/15	1	100	100	0.968	121	125	0.982	221	225	Tsot 0/10, Tsag 0/10, Tas 0/10, ce 4/25, ae 0/10, sp 0/20, Ssj 0/10, cl 0/10, fs 0/10, pg 0/10
Lee 2011	[63]	T24H QuickELISA Immunetics (Tso rT24H (CDC))	NA	0.5 units/mcl	For numerous potential cutoff values, the J index was calculated by subtracting 1 from the sum of the sensitivity and specificity at that particular cutoff value. The cutoff value that resulted in the highest J index, and therefore maximized sensitivity and specificity, was selected for each diagnostic antigen.	0.671	206	307	act sing 9/19, act mult(>=2) / racemose 104/108, trans sing/mult 33/66, inact sing/mult 60/114	NA	NA	114	NA	NA	252	0.992	363	366	Asl BS/2, ce NS/29, ae NS/1, Amh NS/7, fs NS/15, Gil NS/3, Hmn NS/10, hepC NS/6, hp NS/8, Plf NS/10, Ssh NS/12, Ssm NS/92, Tsag NS/11, Tpg NS/10, trn NS/8, NS NS/28
		GP50 QuickELISA Immunetics (Tso GP50 (CDC))	NA	0.5 units/mcl	For numerous potential cutoff values, the J index was calculated by subtracting 1 from the sum of the sensitivity and specificity at that particular cutoff value. The cutoff value that resulted in the highest J index, and therefore maximized sensitivity and specificity, was selected for each diagnostic antigen.	0.622	191	307	act sing 8/19, act mult(>=2) / racemose 101/108, trans sing/mult 32/66, inact sing/mult 50/114	NA	NA	114	NA	NA	252	0.986	361	366	Asl BS/2, ce NS/29, ae NS/1, Amh NS/7, fs NS/15, Gil NS/3, Hmn NS/10, hepC NS/6, hp NS/8, Plf NS/10, Ssh NS/12, Ssm NS/92, Tsag NS/11, Tpg NS/10, trn NS/8, NS NS/29
		Ts18Var1 QuickELISA Immunetics (Tso Ts18Var1 (CDC))	NA	1.6 units/mcl	For numerous potential cutoff values, the J index was calculated by subtracting 1 from the sum of the sensitivity and specificity at that particular cutoff value. The cutoff value that resulted in the highest J index, and therefore maximized sensitivity and specificity, was selected for each diagnostic antigen.	0.466	143	307	act sing 3/19, act mult(>=2) / racemose 97/108, trans sing/mult 18/66, inact sing/mult 25/114	NA	NA	114	NA	NA	252	0.964	353	366	Asl BS/2, ce NS/29, ae NS/1, Amh NS/7, fs NS/15, Gil NS/3, Hmn NS/10, hepC NS/6, hp NS/8, Plf NS/10, Ssh NS/12, Ssm NS/92, Tsag NS/11, Tpg NS/10, trn NS/8, NS NS/30
		T24H QuickELISA Immunetics (Tso rT24H (INdCN))	NA	0.5 units/mcl	For numerous potential cutoff values, the J index was calculated by subtracting 1 from the sum of the sensitivity and specificity at that particular cutoff value. The cutoff value that resulted in the highest J index, and therefore maximized sensitivity and specificity, was selected for each diagnostic antigen.	0.697	313	449	act sing 16/24, act mult(>=2) / racemose 142/150, trans sing/mult 63/120, inact sing/mult 92/155	0.96	239	248	NA	NA	NA	NA	NA	NA	NA
		GP50 QuickELISA Immunetics (Tso GP50 (INdCN))	NA	0.5 units/mcl	For numerous potential cutoff values, the J index was calculated by subtracting 1 from the sum of the sensitivity and specificity at that particular cutoff value. The cutoff value that resulted in the highest J index, and therefore maximized sensitivity and specificity, was selected for each diagnostic antigen.	0.568	255	449	act sing 10/24, act mult(>=2) / racemose 139/150, trans sing/mult 38/120, inact sing/mult 68/155	0.984	244	248	NA	NA	NA	NA	NA	NA	NA
		Ts18Var1 QuickELISA Immunetics (Tso Ts18Var1 (INdCN))	IgG	1.6 units/mcl	For numerous potential cutoff values, the J index was calculated by subtracting 1 from the sum of the sensitivity and specificity at that particular cutoff value. The cutoff value that resulted in the highest J index, and therefore maximized sensitivity and specificity, was selected for each diagnostic antigen.	0.53	238	449	act sing 5/24, act mult(>=2) / racemose 133/150, trans sing/mult 48/120, inact sing/mult 52/155	0.891	221	248	NA	NA	NA	NA	NA	NA	NA
Livramento 1985	[64]	NA (NA)	IgG	NA	NA	1	6	6	NA	NA	NA	NA	NA	NA	NA	NA	NA	NA	NA
Machado 2007	[65]	NA (Tso CF)	IgG	NA	Cut-off values were established using the mean OD of three non-reactive serum samples plus two standard deviations. All samples showing RI > 1 were considered positive.	0.925	37	40	act NS/8, act+inact NS/15, inact NS/17	0.95	38	40	0.724	42	58	0.816	80	98	Asl 2/6, ce 10/10, Env 0/6, Hmn 0/4, hw 0/6, Ssm 0/10, Sts 1/4, tae 3/10, Trt 0/2
		NA (Tso D)	IgG	NA	Cut-off values were established using the mean OD of three non-reactive serum samples plus two standard deviations. All samples showing RI > 1 were considered positive.	0.925	37	40	act NS/8, act+inact NS/15, inact NS/17	1	40	40	0.879	51	58	0.929	91	98	Asl 0/6, ce 7/10, Env 0/6, Hmn 0/4, hw 0/6, Ssm 0/10, Sts 0/4, tae 0/10, Trt 0/2
		NA (Tso A)	IgG	NA	Cut-off values were established using the mean OD of three non-reactive serum samples plus two standard deviations. All samples showing RI > 1 were considered positive.	0.725	29	40	act NS/8, act+inact NS/15, inact NS/17	0.6	24	40	0.621	36	58	0.612	60	98	Asl 1/6, ce 10/10, Env 2/6, Hmn 2/4, hw 3/6, Ssm 0/10, Sts 2/4, tae 2/10, Trt 0/2
Machado 2013	[66]	NA (Tso JUF)	IgG	NA	The cut-off values were established using the mean OD of three non-reactive serum samples plus two standard deviations. The reactivity index (RI) was calculated. The data were subjected to “two-graph receiver operating characteristic” analysis, which is a plot of the test sensitivity and specificity against the threshold (cut-off) value, assuming the latter is an independent variable. A cut-off v…	0.85	34	40	act NS/8, act+inact NS/15, inact NS/17	96.7%	29	30	0.79	49	62	0.848	78	92	Asl 1/6, ce 10/10, Env 0/6, Gil 0/4, hw 0/6, Hmn 0/4, Ssm 0/10, Sts 1/4, tae 1/10, Trt 0/2
		NA (Tso D)	IgG	NA	The cut-off values were established using the mean OD of three non-reactive serum samples plus two standard deviations. The reactivity index (RI) was calculated. The data were subjected to “two-graph receiver operating characteristic” analysis, which is a plot of the test sensitivity and specificity against the threshold (cut-off) value, assuming the latter is an independent variable. A cut-off v…	0.925	37	40	act NS/8, act+inact NS/15, inact NS/17	1	30	30	0.903	56	62	0.935	86	92	Asl 0/6, ce 6/10, Env 0/6, Gil 0/4, hw 0/6, Hmn 0/4, Ssm 0/10, Sts 0/4, tae 0/10, Trt 0/2
		NA (Tso A)	IgG	NA	The cut-off values were established using the mean OD of three non-reactive serum samples plus two standard deviations. The reactivity index (RI) was calculated. The data were subjected to “two-graph receiver operating characteristic” analysis, which is a plot of the test sensitivity and specificity against the threshold (cut-off) value, assuming the latter is an independent variable. A cut-off v…	0.825	33	40	act NS/8, act+inact NS/15, inact NS/17	0.933	28	30	0.774	48	62	0.826	76	92	Asl 0/6, ce 9/10, Env 1/6, Gil 1/4, hw 0/6, Hmn 2/4, Ssm 0/10, Sts 1/4, tae 0/10, Trt 0/2
Mandal 2006	[67]	NA (Tso W)	IgG	NA	The threshold for ELISA positivity, at each level of serum dilution, was set as the sum of the mean absorbance for the sera from the children with minor respiratory-tract infection (at the same dilution) (Control Group) plus two S.D . about that mean. Test sera giving absorbances that were equal to, or higher than, this threshold were considered ELISA-positive at the dilution under test.	0.888	71	80	trans sing 60/69, trans mult 11/11	0.9	54	60	0.675	27	40	0.81	81	100	Mbt 8/20, ce 3/5, tp 1/5, ml 1/5, am 0/5
Mandal 2008	[68]	NA (Tso GP LMM 20-24kDa)	IgG	NA	Cut-off value (mean OD+2SD of five negative control samples).	0.863	69	80	sing 58/69, mult 11/11	1	60	60	1	40	40	1	100	100	Mbt 0/20, ce 0/5, tp 0/5, ml 0/5, am 0/5
Manhani 2011	[69]	NA (Tso Cc6)	IgG	NA	Absorbance values were used to calculate the cut-off value, which was established for each serum using OD mean of negative control plus three times standard deviations.	0.6	24	40	act/trans 3/18, inact 21/22	0.933	28	30	0.825	33	40	0.871	61	70	hw 1/5, Asl 1/5, Env 1/5, Sts 2/5, tae 1/5, Trt 0/5, Hmn 1/4, Ssm 0/3, ce 0/3
		NA (Tso Cc8)	IgG	NA	Absorbance values were used to calculate the cut-off value, which was established for each serum using OD mean of negative control plus three times standard deviations.	0.675	27	40	act/trans 5/18, inact 22/22	0.9	27	30	0.825	33	40	0.857	60	70	hw 2/5, Asl 1/5, Env 0/5, Sts 2/5, tae 1/5, Trt 0/5, Hmn 1/4, Ssm 0/3, ce 0/3
		NA (Tso Cc25)	IgG	NA	Absorbance values were used to calculate the cut-off value, which was established for each serum using OD mean of negative control plus three times standard deviations.	0.7	28	40	act/trans 6/18, inact 22/22	0.933	28	30	0.85	34	40	0.886	62	70	hw 0/5, Asl 0/5, Env 0/5, Sts 0/5, tae 4/5, Trt 0/5, Hmn 1/4, Ssm 1/3, ce 0/3
		NA (Tso Cc27)	IgG	NA	Absorbance values were used to calculate the cut-off value, which was established for each serum using OD mean of negative control plus three times standard deviations.	0.65	26	40	act/trans 5/18, inact 21/22	0.933	28	30	0.9	36	40	0.914	64	70	hw 1/5, Asl 0/5, Env 0/5, Sts 0/5, tae 1/5, Trt 0/5, Hmn 1/4, Ssm 1/3, ce 0/3
		NA (Tso Cc30)	IgG	NA	Absorbance values were used to calculate the cut-off value, which was established for each serum using OD mean of negative control plus three times standard deviations.	0.675	27	40	act/trans 5/18, inact 22/22	0.9	27	30	0.875	35	40	0.886	62	70	hw 1/5, Asl 0/5, Env 0/5, Sts 1/5, tae 1/5, Trt 0/5, Hmn 1/4, Ssm 1/3, ce 0/3
		NA (Tso Cc45)	IgG	NA	Absorbance values were used to calculate the cut-off value, which was established for each serum using OD mean of negative control plus three times standard deviations.	0.65	26	40	act/trans 4/18, inact 22/22	0.9	27	30	0.9	36	40	0.9	63	70	hw 0/5, Asl 0/5, Env 0/5, Sts 0/5, tae 2/5, Trt 1/5, Hmn 1/4, Ssm 0/3, ce 0/3
		NA (Tso Cc48)	IgG	NA	Absorbance values were used to calculate the cut-off value, which was established for each serum using OD mean of negative control plus three times standard deviations.	0.6	24	40	act/trans 2/18, inact 22/22	0.933	28	30	0.95	38	40	0.943	66	70	hw 0/5, Asl 0/5, Env 0/5, Sts 0/5, tae 1/5, Trt 0/5, Hmn 1/4, Ssm 0/3, ce 0/3
Mason 1992	[70]	NA (Tso CF (OD 0.2))	NA	0.2	The delta OD was calculated as the difference between the mean of duplicate antigen positive wells and the mean of the duplicate antigen negative wells for the same serum. A delta OD>0,3 was considered positive, and <0,2 was considered negative. Sera giving intermediate values were retested, and if the same result was obtained, they were regarded as positive but suggestive of old, inactive cystic…	0.714	50	70	act 40/48, inact 10/22	0.921	35	38	0.966	144	149	0.957	179	187	hm 0/25, ss 0/30, le 0/30, ml 0/21, sy 0/30, tae 3/11, hd 2/2
		NA (Tso CF (OD 0.3))	NA	0.3	The delta OD was calculated as the difference between the mean of duplicate antigen positive wells and the mean of the duplicate antigen negative wells for the same serum. A delta OD>0,3 was considered positive, and <0,2 was considered negative. Sera giving intermediate values were retested, and if the same result was obtained, they were regarded as positive but suggestive of old, inactive cystic…	0.543	38	70	act 34/48, inact 4/22	0.974	37	38	0.966	144	149	0.968	181	187	hm 0/25, ss 0/30, le 0/30, ml 0/21, sy 0/30, tae 3/11, hd 2/2
Mayta 2009	[71]	NA (Tso GST-42kDa)	NA	NA	NA	0.4	8	20	mult(>10) 8/20	0.75	15	20	NA	NA	NA	NA	NA	NA	NA
		NA (Tso GST-Tso31)	NA	NA	NA	0.6	12	20	mult(>10) 12/20	0.55	11	20	NA	NA	NA	NA	NA	NA	NA
		NA (Tso GST-42kDa + GST-Tso31)	NA	NA	NA	0.85	17	20	mult(>10) 17/20	0.65	13	20	NA	NA	NA	NA	NA	NA	NA
Minozzo 2008	[72]	NA (Tcra W)	NA	0.096	Cut-off value: non-reactive samples plus two standard deviations.	0.813	26	32	act 22/23, trans 3/4, inact 1/5	0.9	9	10	NA	NA	NA	NA	NA	NA	NA
Mohammad 1984	[73]	NA (Tso W)	IgG	0.70	Twice the mean value of all negative controls.	0.875	7	8	par 2/3, expar ven 5/5, meningitis 7/8, hydrocephalus 3/3	1	19	19	NA	NA	NA	NA	NA	NA	NA
Montenegro 1994	[74]	NA (Tso W)	NA	0.060	The mean vlues of the negative sera plus 2 standard deviations.	0.818	18	22	NA	NA	NA	NA	0.818	63	77	NA	NA	NA	Hmn 12/59, ce 2/18
		NA (Tso TSASP)	NA	0.094	The mean vlues of the negative sera plus 2 standard deviations.	0.727	16	22	NA	NA	NA	NA	0.896	69	77	NA	NA	NA	Hmn 4/59, ce 4/18
Montero 2003	[75]	NA (Tso G-F18)	NA	NA	The cut-off was established using the media of 35 non-reactive serum samples plus three standard deviations (SD).	0.611	44	72	NA	NA	NA	NA	0.97	32	33	NA	NA	NA	hd 0/14, fs 0/9, ss 1/10
		NA (Tso H-F18)	NA	NA	The cut-off was established using the media of 35 non-reactive serum samples plus three standard deviations (SD).	0.417	30	72	NA	NA	NA	NA	0.939	31	33	NA	NA	NA	hd 0/14, fs 0/9, ss 2/10
		NA (Tso G-F18 51aa)	NA	NA	The cut-off was established using the media of 35 non-reactive serum samples plus three standard deviations (SD).	0.125	9	72	NA	NA	NA	NA	0.909	30	33	NA	NA	NA	hd 0/14, fs 0/9, ss 3/10
		NA (Tso G-F18 80aa)	NA	NA	The cut-off was established using the media of 35 non-reactive serum samples plus three standard deviations (SD).	0.319	23	72	NA	NA	NA	NA	0.848	28	33	NA	NA	NA	hd 0/14, fs 0/9, ss 5/10
		NA (Tso G-F18 971aa)	NA	NA	The cut-off was established using the media of 35 non-reactive serum samples plus three standard deviations (SD).	0.181	13	72	NA	NA	NA	NA	0.848	28	33	NA	NA	NA	hd 0/14, fs 0/9, ss 5/10
		NA (Tso F18 pep-1)	NA	NA	The cut-off was established using the media of 35 non-reactive serum samples plus three standard deviations (SD).	0.264	19	72	NA	NA	NA	NA	0.818	27	33	NA	NA	NA	hd 0/14, fs 0/9, ss 6/10
		NA (Tso F18 pep-2)	NA	NA	The cut-off was established using the media of 35 non-reactive serum samples plus three standard deviations (SD).	0.042	3	72	NA	NA	NA	NA	0.879	29	33	NA	NA	NA	hd 0/14, fs 0/9, ss 4/10
		NA (Tso F18 pep-3)	NA	NA	The cut-off was established using the media of 35 non-reactive serum samples plus three standard deviations (SD).	0.097	7	72	NA	NA	NA	NA	0.848	28	33	NA	NA	NA	hd 0/14, fs 0/9, ss 5/10
		NA (Tso CF)	NA	NA	The cut-off was established using the media of 35 non-reactive serum samples plus three standard deviations (SD).	1	72	72	NA	NA	NA	NA	0.545	18	33	NA	NA	NA	hd 13/14, fs 0/9, ss 2/10
Morales 2018	[76]	NA (Tso CF)	IgG	0.173	The cut-off value (mean x + 2SD) estimation was based on the results obtained from the 116 non-NC individuals and 7 healthy donors from hospital institutions.	0.925	62	67	act 62/67	1	116	116	NA	NA	NA	NA	NA	NA	NA
Morillo 2020	[77]	NA (Tso CF)	NA	NA	NA	0.875	42	48	act NS/22, inact NS/26	0.9	27	30	0.633	19	30	0.767	46	60	hm NS/7, ss NS/12, fs NS/6, tc NS/5
		NA (Tso TsF78)	NA	NA	NA	0.938	45	48	act NS/22, inact NS/26	0.967	29	30	0.933	28	30	0.95	57	60	hm NS/7, ss NS/12, fs NS/6, tc NS/6
		NA (Tso TsP43)	NA	NA	NA	0.917	44	48	act NS/22, inact NS/26	0.967	29	30	0.9	27	30	0.933	56	60	hm NS/7, ss NS/12, fs NS/6, tc NS/7
		NA (Tso TsC28)	NA	NA	NA	0.854	41	48	act NS/22, inact NS/26	0.967	29	30	0.9	27	30	0.933	56	60	hm NS/7, ss NS/12, fs NS/6, tc NS/8
Nascimento 1987a	[78]	NA (Tso W)	NA	NA	NA	0.636	14	22	NA	1	24	24	0.981	107	107	0.985	131	131	sy 0/15, ss 0/12, as 0/10, anc 0/4, st 0/6, ch 0/12, Tsot 0/33, Tsag 0/15
		NA (Tso Sc)	NA	NA	NA	0.909	20	22	NA	1	24	24	1	107	107	1	131	131	sy 0/15, ss 0/12, as 0/10, anc 0/4, st 0/6, ch 0/12, Tsot 0/33, Tsag 0/16
Nacimento 1987b	[79]	NA (Tso Sc (1/128))	NA	NA	NA	1	22	22	act 22/22	1	24	24	1	105	107	1	129	131	sy 0/15, ss 0/12, as 0/10, anc 0/4, st 0/6, ch 0/12, Tsot 0/33, Tsag 0/17
		NA (Tso Sc (1/256))	NA	NA	NA	0.91	20	22	act 20/22	1	24	24	1	107	107	1	131	131	sy 0/15, ss 0/12, as 0/10, anc 0/4, st 0/6, ch 0/12, Tsot 0/33, Tsag 0/18
		NA (Tso Sc 80kDa)	NA	NA	NA	1	22	22	act 22/22	1	24	24	1	107	107	1	131	131	sy 0/15, ss 0/12, as 0/10, anc 0/4, st 0/6, ch 0/12, Tsot 0/33, Tsag 0/19
		NA (Tso Sc 10kDa (a))	NA	NA	NA	1	22	22	act 22/22	1	24	24	1	107	107	1	131	131	sy 0/15, ss 0/12, as 0/10, anc 0/4, st 0/6, ch 0/12, Tsot 0/33, Tsag 0/20
		NA (Tso Sc 10kDa (b))	NA	NA	NA	1	22	22	act 22/22	1	24	24	1	107	107	1	131	131	sy 0/15, ss 0/12, as 0/10, anc 0/4, st 0/6, ch 0/12, Tsot 0/33, Tsag 0/21
Nunes 2013	[80]	NA (Tsag Se)	IgG	343.5	Cut-off points were established using a 2-graph receiver operating characteristic curve (TG-ROC) based on ELISA results from positive patients (NCC Group) and negative ones (Control Group and Other Infections Group).	0.889	40	45	act/trans NS/25, inact NS/20	0.956	43	45	0.8	40	50	0.874	83	95	Asl 1/6, Env 0/5, hw 1/5, Gil 0/4, Hmn 0/5, Ssm 2/4, tae 1/6, Sts 2/7, Trt 0/4, hw + Asl + Trt 0/1, hw + Asl 1/1, Amh + Gil 1/1, Hmn + Env 1/1
		NA (Tsag CMS1)	IgG	370.5	Cut-off points were established using a 2-graph receiver operating characteristic curve (TG-ROC) based on ELISA results from positive patients (NCC Group) and negative ones (Control Group and Other Infections Group).	0.867	39	45	act/trans NS/25, inact NS/20	0.956	43	45	0.84	42	50	0.895	85	95	Asl 0/6, Env 0/5, hw 1/5, Gil 0/4, Hmn 0/5, Ssm 2/4, tae 1/6, Sts 1/7, Trt 0/4, hw + Asl + Trt 0/1, hw + Asl 1/1, Amh + Gil 1/1, Hmn + Env 1/1
		NA (Tsag CMS2)	IgG	276.5	Cut-off points were established using a 2-graph receiver operating characteristic curve (TG-ROC) based on ELISA results from positive patients (NCC Group) and negative ones (Control Group and Other Infections Group).	0.889	40	45	act/trans NS/25, inact NS/20	0.933	42	45	0.94	47	50	0.937	89	95	Asl 1/6, Env 0/5, hw 1/5, Gil 0/4, Hmn 0/5, Ssm 0/4, tae 0/6, Sts 0/7, Trt 0/4, hw + Asl + Trt 0/1, hw + Asl 1/1, Amh + Gil 0/1, Hmn + Env 0/1
		NA (Tsag DEAE1)	IgG	366.5	Cut-off points were established using a 2-graph receiver operating characteristic curve (TG-ROC) based on ELISA results from positive patients (NCC Group) and negative ones (Control Group and Other Infections Group).	0.844	38	45	act/trans NS/25, inact NS/20	0.956	43	45	0.9	45	50	0.926	88	95	Asl 1/6, Env 0/5, hw 1/5, Gil 0/4, Hmn 0/5, Ssm 1/4, tae 1/6, Sts 0/7, Trt 0/4, hw + Asl + Trt 0/1, hw + Asl 1/1, Amh + Gil 0/1, Hmn + Env 0/1
		NA (Tsag DEAE2)	IgG	288.5	Cut-off points were established using a 2-graph receiver operating characteristic curve (TG-ROC) based on ELISA results from positive patients (NCC Group) and negative ones (Control Group and Other Infections Group).	0.933	42	45	act/trans NS/25, inact NS/20	0.956	43	45	0.9	45	50	0.926	88	95	Asl 0/6, Env 0/5, hw 1/5, Gil 0/4, Hmn 0/5, Ssm 1/4, tae 1/6, Sts 0/7, Trt 0/4, hw + Asl + Trt 0/1, hw + Asl 1/1, Amh + Gil 0/1, Hmn + Env 1/1
Nunes 2017	[81]	NA (Tsag S)	IgG	427.5	Cut-off points were established using a 2-graph receiver operating characteristic curve (TG-ROC) based on ELISA results from positive patients (NCC Group) and negative ones (Control Group and Other Infections Group).	0.844	38	45	act/trans NS/24, inact NS/21	0.88	44	50	0.846	55	65	0.861	99	115	Asl 0/5, Amh / Amd 1/2, Env 0/6, ce 1/8, Gil 2/8, hw 2/7, Hmn 0/4, Ssm 1/4, Sts 2/8, tae 0/5, Trt 0/4, hw + Asl + Trt 0/1, hw + Asl 0/1, Amh / Amd + Gil 0/1, Hmn + Env 1/1
		NA (Tsag GFF)	IgG	322.5	Cut-off points were established using a 2-graph receiver operating characteristic curve (TG-ROC) based on ELISA results from positive patients (NCC Group) and negative ones (Control Group and Other Infections Group).	0.933	42	45	act/trans NS/24, inact NS/21	0.96	48	50	0.908	59	65	0.93	107	115	Asl 0/5, Amh / Amd 2/2, Env 0/6, ce 1/8, Gil 0/8, hw 1/7, Hmn 0/4, Ssm 0/4, Sts 1/8, tae 1/5, Trt 0/4, hw + Asl + Trt 0/1, hw + Asl 0/1, Amh / Amd + Gil 0/1, Hmn + Env 0/1
Oliveira 2007	[82]	NA (Tso S)	IgG	NA	The cutoff was established using the mean of nonreactive samples plus two standard deviations.	0.95	19	20	act 5/6, act+inact 4/6, inact 10/20	1	40	40	0.793	46	58	0.878	86	98	tae 3/18, Hmn 2/10, ce 5/5, Ssm 0/5, Sts 2/5, Asl 0/5, Env 0/5, Gil 0/5
		NA (Tsag S)	IgG	NA	The cutoff was established using the mean of nonreactive samples plus two standard deviations.	0.8	16	20	act 5/6, act+inact 4/6, inact 7/20	1	40	40	0.81	47	58	0.888	87	98	tae 3/18, Hmn 1/10, ce 5/5, Ssm 0/5, Sts 2/5, Asl 0/5, Env 0/5, Gil 0/5
Oliveira 2010	[83]	NA (Tsag S)	IgG	NA	The cutoff values were established using the mean OD of three nonreactive serum samples plus two standard deviations. The data were submitted to two-graph receiver operating characteristic (TG-ROC) analysis, which is a plot of the test sensitivity (Se) and specificity (Sp) against the threshold (cutoff) value, assuming the latter to be an independent variable. The cutoff was calculated for each a…	0.9	36	40	act NS/8, act+inact NS/15, inact NS/17	0.925	37	40	0.742	46	62	0.814	83	102	Asl 2/6, ce 10/10, Env 0/6, Gil 0/4, hw 0/6, Hmn 2/4, Ssm 0/10, Sts 2/4, tae 0/10, Trt 0/2
		NA (Tsag JUF)	IgG	NA	The cutoff values were established using the mean OD of three nonreactive serum samples plus two standard deviations. The data were submitted to two-graph receiver operating characteristic (TG-ROC) analysis, which is a plot of the test sensitivity (Se) and specificity (Sp) against the threshold (cutoff) value, assuming the latter to be an independent variable. The cutoff was calculated for each a…	0.6	24	40	act NS/8, act+inact NS/15, inact NS/17	0.9	36	40	0.742	46	62	0.804	82	102	Asl 3/6, ce 9/10, Env 0/6, Gil 0/4, hw 0/6, Hmn 2/4, Ssm 0/10, Sts 2/4, tae 0/10, Trt 0/2
		NA (Tsag CUF)	IgG	NA	The cutoff values were established using the mean OD of three nonreactive serum samples plus two standard deviations. The data were submitted to two-graph receiver operating characteristic (TG-ROC) analysis, which is a plot of the test sensitivity (Se) and specificity (Sp) against the threshold (cutoff) value, assuming the latter to be an independent variable. The cutoff was calculated for each a…	0.9	36	40	act NS/8, act+inact NS/15, inact NS/17	1	40	40	0.887	55	62	0.931	95	102	Asl 0/6, ce 6/10, Env 0/6, Gil 0/4, hw 0/6, Hmn 0/4, Ssm 0/10, Sts 1/4, tae 0/10, Trt 0/2
Oommen 2004	[84]	NA (Tso IEF purified metacestode ag)	NA	NA	A sample was considered positive in the ELISA > mean absorbance +1 standard deviation of 26 negative controls.	0.587	37	63	SCG 17/41, mult 20/22	0.846	22	26	NA	NA	NA	NA	NA	NA	NA
		NA (Tso non-solubilized LLGP)	NA	NA	A sample was considered positive for cysticercal antibodies with an absorbance above the mean absorbance of 100 non-cysticercosis sera +2 standard deviations.	0.847	127	150	SCG 86/107, mult 41/43	0.94	94	100	NA	NA	NA	NA	NA	NA	NA
Pammenter 1984	[85]	NA (Tso W)	NA	>80 units	NA	0.455	20	44	act 12/17, inact 3/18	NA	NA	NA	0.91	81	89	NA	NA	NA	Amh 1/79, ce 7/10
Pammenter 1987	[86]	NA (Tso W)	NA	> 80 units	NA	0.44	55	125	act/trans 46/62, inact 9/63	0.991	210	212	0.829	107	129	0.93	317	341	ce 6/9, NS 16/120
		NA (Tso IEF purified fraction IV)	NA	> 80 units	NA	0.48	60	125	act/trans 50/62, inact 10/63	0.995	211	212	0.93	120	129	0.971	331	341	ce 6/9, NS 3/120
Pappala 2017	[87]	NA (Tso wall)	IgG	1044916	cut-off OD 405 = mean OD 405 of 200 negative serum samples + 2 SD	0.281	45	160	par 30/124, expar ven 1/1, par+expar 14/35, sing 23/85, mult 22/75	NA	NA	200	NA	NA	NA	NA	NA	NA	NA
		NA (Tso Sc)	IgG	1164031	cut-off OD 405 = mean OD 405 of 200 negative serum samples + 2 SD	0.306	49	160	par 34/124, expar ven 0/1, par+expar 15/35, sing 25/85, mult 24/75	NA	NA	200	NA	NA	NA	NA	NA	NA	NA
		NA (Tso CF)	IgG	0.920084	cut-off OD 405 = mean OD 405 of 200 negative serum samples + 2 SD	0.3	48	160	par 35/124, expar ven 0/1, par+expar 13/35, sing 25/85, mult 23/75	NA	NA	200	NA	NA	NA	NA	NA	NA	NA
		Novatec Immunodiagnositcs (NA)	IgG	NA	NA	0.275	44	160	par 32/124, expar ven 0/1, par+expar 12/35, sing 21/85, mult 23/75	NA	NA	200	NA	NA	NA	NA	NA	NA	NA
Parija 2004	[88]	US Magiwel (NA)	NA	NA	NA	0.625	5	8	trans/inact mult 5/8	0.96	24	25	1	11	11	0.972	35	36	me 0/11
Parija 2006	[89]	NA (NA)	NA	NA	NA	0.857	6	7	NA	0.95	19	20	0.875	35	40	0.9	54	60	fl 2/10, tp 0/10, ce 3/20
Peralta 2002	[90]	NA (Tcra GP 14kDa)	NA	0.37	cut-off = (mean negative controls + mean positive controls) / 3.	0.778	21	27	act 4/5, par trans 11/14, inact sing/mult 6/8	1	8	8	0.986	68	69	0.987	76	77	Tsag 1/6, Hmn 0/5, Ssm 0/13, Asl 0/10, anc 0/11, Sts 0/7, Trt 0/7, ce 0/10
Plancarte 1994	[91]	NA (Tso GP24)	NA	0.2	NA	1	9	9	NA	NA	NA	NA	NA	NA	NA	NA	NA	NA	NA
		NA (Tso W)	NA	0.2	NA	1	9	9	NA	NA	NA	NA	NA	NA	NA	NA	NA	NA	NA
Prabhakaran 2004	[92]	NA (Tso LLGP)	IgG	>= 0.06	Mean + 2 SD, i.e. 0.02 + 0.04 of 100 non-cysticercus sera. Two outliers of A 490 0.156 and 0.274 were not included in the calculation of this mean.	0.847	127	150	SCG 86/107, mult 41/43	0.94	94	100	1	7	7	0.944	101	107	fl 0/2, tp 0/3, ra 0/2
Prabhakaran 2007	[93]	NA (Tso LLGP (urea-induced tertiary conformations))	NA	0.080	A sample was considered positive for cysticercus antibodies at A 490 ≥ mean + 3 SD of 40 negative control sera.	0.417	25	60	SCG 25/60	1	40	40	NA	NA	NA	NA	NA	NA	NA
Proaño-Nervaez 2002	[94]	NA (Tso W)	NA	NA	The mean of the negative controls of each plate, plus 3 times the standard deviation of at least 50 serum samples from healthy people.	0.44	44	100	inact 0/6, sing 11/30, mult 33/64	0.957	67	70	NA	NA	NA	NA	NA	NA	NA
Prudhivi 2015	[95]	Cysti-cheX Xcyton Diagnostics (Tso ES)	IgG	NA	Test samples having OD more than low positive control were taken as positive.	0.651	28	43	trans sing NS/27, mult NS/16	NA	NA	NA	NA	NA	NA	NA	NA	NA	NA
Ramos-Kuri 1992	[96]	NA (Tso CF)	NA	NA	A serum smaple was considered positive when its ELISA oD reading exceeded the mean negative control value +3 SDs.	0.606	40	66	act 31/45, par inact 9/21	0.712	451	633	NA	NA	NA	NA	NA	NA	NA
Ribeiro 2013	[97]	NA (Tso S)	IgG	363.0	Cut-off points were established using a two-graph receiver operating characteristic curve (TG-ROC) ased on ELISA results from patients positive for neurocysticercosis (positive controls) and individuals from the other two groups (other parasites and healthy). ELISA reactivity index (RI) was obtained by the ratio between OD and cut-off. Values of RI greater than the optimum point of reaction for e…	0.8	24	30	NA	0.933	28	30	0.733	22	30	0.833	50	60	Asl 4/4, Env 0/4, hw 2/5, Hmn 1/3, Ssm 1/3, Sts 1/4, tae 0/4, Trt 0/3
		NA (Tso scFvG10)	IgG	285.0	Cut-off points were established using a two-graph receiver operating characteristic curve (TG-ROC) ased on ELISA results from patients positive for neurocysticercosis (positive controls) and individuals from the other two groups (other parasites and healthy). ELISA reactivity index (RI) was obtained by the ratio between OD and cut-off. Values of RI greater than the optimum point of reaction for e…	0.97	29	30	NA	0.933	28	30	1	30	30	0.97	58	60	Asl 0/4, Env 0/4, hw 0/5, Hmn 0/3, Ssm 0/3, Sts 0/4, tae 0/4, Trt 0/3
		NA (Tso scFvA4)	IgG	345.5	Cut-off points were established using a two-graph receiver operating characteristic curve (TG-ROC) ased on ELISA results from patients positive for neurocysticercosis (positive controls) and individuals from the other two groups (other parasites and healthy). ELISA reactivity index (RI) was obtained by the ratio between OD and cut-off. Values of RI greater than the optimum point of reaction for e…	1	30	30	NA	0.967	29	30	0.967	29	30	0.983	58	60	Asl 0/4, Env 1/4, hw 0/5, Hmn 0/3, Ssm 0/3, Sts 0/4, tae 0/4, Trt 0/3
		NA (Tso scFvB6)	IgG	311.5	Cut-off points were established using a two-graph receiver operating characteristic curve (TG-ROC) ased on ELISA results from patients positive for neurocysticercosis (positive controls) and individuals from the other two groups (other parasites and healthy). ELISA reactivity index (RI) was obtained by the ratio between OD and cut-off. Values of RI greater than the optimum point of reaction for e…	0.967	29	30	NA	0.967	29	30	0.933	28	30	0.95	57	60	Asl 1/4, Env 0/4, hw 0/5, Hmn 0/3, Ssm 1/3, Sts 0/4, tae 0/4, Trt 0/3
Ribeiro 2014	[98]	NA (Tso Se)	IgG	361.0	ELISA reactivity index (RI) was obtained by the ratio between OD and cutoff. Values of RI greater than the optimum point of reaction for each extract were considered positive (RI>1).	0.875	35	40	NA	0.95	38	40	0.744	32	43	0.843	70	83	Asl 3/3, ce 3/3, Env 0/3, hw 1/6, Hmn 1/4, Ssm 2/7, Sts 1/7, tae 0/6, Trt 0/4
		NA (Tso DEAE1)	IgG	336.5	ELISA reactivity index (RI) was obtained by the ratio between OD and cutoff. Values of RI greater than the optimum point of reaction for each extract were considered positive (RI>1).	0.875	35	40	NA	0.975	39	40	0.791	34	43	0.88	73	83	Asl 0/3, ce 3/3, Env 0/3, hw 0/6, Hmn 2/4, Ssm 2/7, Sts 2/7, tae 0/6, Trt 0/4
		NA (Tso DEAE2)	IgG	252.5	ELISA reactivity index (RI) was obtained by the ratio between OD and cutoff. Values of RI greater than the optimum point of reaction for each extract were considered positive (RI>1).	0.9	36	40	NA	1	40	40	0.814	35	43	0.904	75	83	Asl 0/3, ce 3/3, Env 0/3, hw 0/6, Hmn 2/4, Ssm 2/7, Sts 0/7, tae 1/6, Trt 0/4
Ribeiro 2019	[99]	NA (Tso NC₄1)	IgG	317	The cutoff value for optimal Se and Sp was established using the receiver operating characteristic (ROC).	0.975	39	40	act/trans NS/17, inact NS/23	0.975	39	40	0.977	42	43	0.976	81	83	Asl 0/7, ce 0/4, Env 0/5, hw 0/6, Hmn 1/4, Ssm 0/3, Sts 0/4, tae 0/6, Trt 0/4
		NA (Tso S)	IgG	461.5	The cutoff value for optimal Se and Sp was established using the receiver operating characteristic (ROC).	0.85	34	40	act/trans NS/17, inact NS/23	0.825	33	40	0.86	37	43	0.843	70	83	Asl 3/7, ce 1/4, Env 0/5, hw 0/6, Hmn 1/4, Ssm 0/3, Sts 1/4, tae 0/6, Trt 0/4
Rosas 1986	[100]	NA (Tso Me)	IgM	0.60	A sample was considered positive when optical density values were above 0.60.	0.428	83	194	par act 16/35, expar ven act 1/3, par/expar act 67/133, par/expar trans/inact 16/61, meningitis 25/47, par+meningitis 25/48, par inact 13/54, sub fibrosis+hydrocephalus inact 3/7	0.692	385	556	NA	NA	NA	NA	NA	NA	NA
Sahu 2009	[101]	NA (Tso somatic ag)	IgG	0.207	Cut-off OD = mean average OD492 (of 100 normal sera or 50 normal CSF, respectively) + 2SD.	0.765	26	34	par act 3/9, par inact 12/15, par sing NS/14, par mult(>=2) NS/20	1	100	100	0.959	94	98	0.98	194	198	Mbt 0/12, tp 0/20, ce 4/16, fl 0/37, cc 0/10, hm 0/3
		NA (Tso ES)	IgG	0.199	Cut-off OD = mean average OD492 (of 100 normal sera or 50 normal CSF, respectively) + 2SD.	0.882	30	34	par act 9/9, par inact 11/15, par sing NS/14, par mult(>=2) NS/20	1	100	100	0.939	92	98	0.97	192	198	Mbt 0/12, tp 0/20, ce 4/16, fl 1/37, cc 0/10, hm 1/3
Sahu 2015	[102]	Novatec (NA)	IgG	NA	NA	0.309	17	55	par act/trans//inact sing 11/41, par trans+inact/inact mult (>=2) 6/14	NA	NA	NA	NA	NA	NA	NA	NA	NA	NA
Sako 2000	[103]	NA (Tso Ag1V1/Ag2)	NA	0.17	NA	0.88	44	50	NA	1	20	20	1	115	115	1	135	135	ae 0/35, ce 0/10, cl 0/10, sp 0/10, fs 0/8, pg 0/32, ss 0/10
Sako 2015	[104]	NA (Tso CF LMWAgs)	IgG	0.067	Samples showing values greater than the mean value plus five standard deviations for 34 negative control serum sampless, collected from healthy people not showing any clinical features of NCC were considered to be positive.	0.838	31	37	par act sing 3/4, par act mult 15/15, expar sub act sing 1/2, expar sub act mult 4/4, racemose 1/1, expar ven act sing 1/2, par+expar sub act 2/2, par+expar ven act 2/2, spinal act mult 1/1, par inact 1/4	1	24	24	NA	NA	NA	NA	NA	NA	NA
Schantz 1994	[105]	NA (Tso S)	NA	0.200	NA	0.273	6	22	act sing 2/5, act mult(2) 0/2, act mult(5) 0/1, act mult(20) 1/1, inact sing 3/7, inact mult(2) 0/3, inact mult(8) 0/1, inact mult(9) 0/1, inact mult(44) 0/1	NA	NA	NA	NA	NA	NA	NA	NA	NA	NA
Scheel 2005	[106]	FAST-ELISA (Tso TS14)	NA	0.1	NA	0.553	114	206	act sing 8/16, act mult(>=2) / racemose 66/73, trans 18/43, inact 22/74	NA	NA	97	NA	NA	79	0.85	150	176	NS NS/79
		FAST-ELISA (Tso TS18Var1)	NA	0.13	NA	0.66	136	206	act sing 7/16, act mult(>=2) / racemose 69/73, trans 24/43, inact 36/74	NA	NA	97	NA	NA	79	0.85	150	176	NS NS/80
		FAST-ELISA (Tso TSRS1)	NA	0.016	NA	0.451	93	206	act sing 8/16, act mult(>=2) / racemose 56/73, trans 14/43, inact 15/74	NA	NA	97	NA	NA	79	0.93	164	176	NS NS/81
		FAST-ELISA (Tso TSRS2Var1)	NA	0.08	NA	0.524	108	206	act sing 7/16, act mult(>=2) / racemose 63/73, trans 15/43, inact 23/74	NA	NA	97	NA	NA	79	0.86	151	176	NS NS/82
Segamwenge 2016	[107]	NA (NA)	IgG	NA	NA	0.659	60	91	act NS/30, trans NS/14, act/trans + inact NS/26, inact NS/21	0.965	83	86	NA	NA	NA	NA	NA	NA	NA
Shiguekawa 2000	[108]	NA (Tso S (1/20))	NA	NA	The cut-off was established using the mean of nonreactive samples plus two standard deviations.	0.9	20	22	NA	0.867	26	30	0.327	18	55	0.518	44	85	Asl 3/3, Bac 1/1, Amh 0/1, Env 4/6, Gil 3/6, Hmn 3/4, hw 6/9, Ssm 2/2, Sts 6/10, tae 2/2, Asl + Gil 0/1, Asl + Trt 1/1, Bac + Gil 1/1, Amh + Gil 0/1, Amh + Hmn 1/1, Amh + tae 1/1, hw + Asl 1/1, hw + Amh 1/1, hw + Gil 0/1, hw + Hmn 0/1, hw + Asl + Trt 1/1
		NA (Tso S (1/100))	NA	NA	The cut-off was established using the mean of nonreactive samples plus two standard deviations.	0.85	19	22	NA	1	30	30	0.818	45	55	0.882	75	85	Asl 0/3, Bac 0/1, Amh 0/1, Env 1/6, Gil 0/6, Hmn 0/4, hw 3/9, Ssm 0/2, Sts 3/10, tae 1/2, Asl + Gil 0/1, Asl + Trt 0/1, Bac + Gil 0/1, Amh + Gil 0/1, Amh + Hmn 0/1, Amh + tae 0/1, hw + Asl 1/1, hw + Amh 1/1, hw + Gil 0/1, hw + Hmn 0/1, hw + Asl + Trt 0/1
		NA (Tso CF (1/20))	NA	NA	The cut-off was established using the mean of nonreactive samples plus two standard deviations.	0.95	21	22	NA	0.933	28	30	0.636	35	55	0.741	63	85	Asl 1/3, Bac 0/1, Amh 0/1, Env 3/6, Gil 2/6, Hmn 0/4, hw 1/9, Ssm 1/2, Sts 5/10, tae 2/2, Asl + Gil 1/1, Asl + Trt 1/1, Bac + Gil 1/1, Amh + Gil 0/1, Amh + Hmn 0/1, Amh + tae 1/1, hw + Asl 0/1, hw + Amh 0/1, hw + Gil 0/1, hw + Hmn 0/1, hw + Asl + Trt 1/1
		NA (Tso CF (1/100))	NA	NA	The cut-off was established using the mean of nonreactive samples plus two standard deviations.	0.9	20	22	NA	1	30	30	0.945	52	55	0.965	82	85	Asl 0/3, Bac 0/1, Amh 0/1, Env 0/6, Gil 1/6, Hmn 0/4, hw 1/9, Ssm 0/2, Sts 0/10, tae 0/2, Asl + Gil 0/1, Asl + Trt 0/1, Bac + Gil 1/1, Amh + Gil 0/1, Amh + Hmn 0/1, Amh + tae 0/1, hw + Asl 0/1, hw + Amh 0/1, hw + Gil 0/1, hw + Hmn 0/1, hw + Asl + Trt 0/1
Shukla 2008	[109]	UBI (NA)	IgG	NA	NA	0.92	46	50	par act/trans sing NS/36, par act/trans mult NS/14	NA	NA	30	NA	NA	20	0.84	42	50	Mbt NS/20
Suzuki 2011	[110]	NA (Tso CF)	IgG	NA	The cut-off value for the ELISA was determined using the highest J index, based on the formula: J = (a/b) + (c/d) – 1, where a is the number of infected subjects with a positive ELISA, b is the total number of subjects in the infected group, c is the number of uninfected subjects with a negative ELISA, and d is the total number of subjects in the uninfected group.	1	22	22	NA	1	17	17	1	18	18	1	35	35	sy 0/5, mn 0/3, cm 0/3, hepA 0/2, tp 0/5
		NA (Tso LLGP)	IgG	NA	The cut-off value for the ELISA was determined using the highest J index, based on the formula: J = (a/b) + (c/d) – 1, where a is the number of infected subjects with a positive ELISA, b is the total number of subjects in the infected group, c is the number of uninfected subjects with a negative ELISA, and d is the total number of subjects in the uninfected group.	0.955	21	22	NA	1	17	17	1	18	18	1	35	35	sy 0/5, mn 0/3, cm 0/3, hepA 0/2, tp 0/5
Tellez-Giron 1984	[111]	NA (NA)	IgG	0.1	NA	1	14	14	NA	0.79	47	60	NA	NA	NA	NA	NA	NA	NA
Zammarchi 2018	[112]	DRG International (NA)	IgG	>= 0.3	NA	0.222	2	9	NA	NA	NA	NA	NA	NA	NA	NA	NA	NA	NA
Zimic 2009	[113]	NA (Tso CF 53/25kDa (Pr-cutoff/PP))	NA	NA	A linear score to estimate the probability of the positive-disease condition was developed based on the percentage of positivity (PP) and the regression coefficient. A sample was considered positive if the probability was greater than the best cutoff (Pr-cutoff/PP).	0.91	91	100	act sing 42/50, act mult(2-53) 49/50	0.928	64	69	0.927	101	109	0.927	165	178	Ancd 0/9, Asl 0/3, Env 1/14, Hmn 3/34, Sts 0/13, Tnt 0/6, Tsag 2/10, ce 2/20
		NA (Tso CF 53/25kDa (NC-cutoff))	NA	NA	As an alternative method of calculating a positive result, a sample was considered positive if the mean OD of the tested serum sample was greater than the mean OD plus three standard deviations of the six negative controls, which defines the classification cutoff (NC-cutoff) of a plate.	0.97	97	100	act sing 47/50, act mult(2-53) 50/50	0.888	61	69	0.927	101	109	0.91	162	178	Ancd 0/9, Asl 0/3, Env 1/14, Hmn 3/34, Sts 0/13, Tnt 0/6, Tsag 2/10, ce 2/20
Serological antibody detection: ab ELISA - plasma
Record	Reference	Laboratory (Diagnostic reagent)	Target	Cut-off		Se	TP	TP+FN	Se: detailed	Sp CG	TN CG	TN+FP CG	Sp OIG	TN OIG	TN+FP OIG	Sp CG + OIG	TN CG+OIG	TN+FP CG+OIG	Cross-reactivity
González 2010	[114]	NA (Tso EK5)	IgG	NA	The cutoff values were determined as the mean + 2 SD of negative controls.	0.364	8	22	NA	1	7	7	NA	NA	NA	NA	NA	NA	NA
		NA (Tso EK26)	IgG	NA	The cutoff values were determined as the mean + 2 SD of negative controls.	0.182	4	22	NA	1	7	7	NA	NA	NA	NA	NA	NA	NA
Serological antibody detection: ab ELISA - whole blood
Record	Reference	Laboratory (Diagnostic reagent)	Target	Cut-off		Se	TP	TP+FN	Se: detailed	Sp CG	TN CG	TN+FP CG	Sp OIG	TN OIG	TN+FP OIG	Sp CG + OIG	TN CG+OIG	TN+FP CG+OIG	Cross-reactivity
Fleury 2001	[38]	NA (Tso metacestode ag (-20C))	NA	0.5	NA	0.664	93	140	act 77/93, inact 16/47	0.873	144	165	NA	NA	NA	NA	NA	NA	NA
		NA (Tso soluble metacestode ag)	NA	0.4	NA	0.387	53	137	act 47/90, inact 6/47	0.96	144	150	NA	NA	NA	NA	NA	NA	NA
		NA (Tso metacestode ag (-20C + 2 weeks))	NA	0.5	NA	0.336	45	134	act 41/93, inact 4/41	0.975	159	163	NA	NA	NA	NA	NA	NA	NA
References
[1]	Agrawal I, Mittal M, Mittal G. A comparative study of single versus multiple cysts of neurocysticercosis based on their clinico-serological profile. Journal of Clinical and Diagnostic Research. 2017;11(11):OC25-OC8.
[2]	Anadure RK, Wilson V, Ragini, Saxena R, Mohimen A, Sivasankar R, et al. A Multicentric Study on the Clinical Profile, Serology, Neuroimaging and Treatment of Neurocysticercosis. Journal of Clinical and Diagnostic Research. 2020;14(10):OC10-OC4.
[3]	Arora N, Kaur R, Rawat SS, Kumar A, Singh AK, Tripathi S, et al. Evaluation of Taenia solium cyst fluid-based enzyme linked immunoelectro transfer blot for Neurocysticercosis diagnosis in urban and highly endemic rural population of North India. Clinica chimica acta; international journal of clinical chemistry. 2020;508:16-21.
[4]	Arruda GC, da Silva AD, Quagliato EM, Maretti MA, Rossi CL. Evaluation of Taenia solium and Taenia crassiceps cysticercal antigens for the serodiagnosis of neurocysticercosis. Tropical medicine & international health : TM & IH. 2005;10(10):1005-12.
[5]	Arruda GC, Quagliato EM, Rossi CL. Intrathecal synthesis of specific immunoglobulin G antibodies in neurocysticercosis: evaluation of antibody concentrations by enzyme-linked immunosorbent assay using a whole cysticercal extract and cyst vesicular fluid as antigens. Diagn Microbiol Infect Dis. 2006;54(1):45-9.
[6]	Astudillo OG, Diego RG, Irazu L, Rodriguez M. Evaluation of the ELISA method for the detection of anti-cysticercus antibodies in human sera. ACTA BIOQUIMICA CLINICA LATINOAMERICANA. 2019;53(3):353-60.
[7]	Atluri SR, Singhi P, Khandelwal N, Malla N. Neurocysticercosis immunodiagnosis using Taenia solium cysticerci crude soluble extract, excretory secretory and lower molecular mass antigens in serum and urine samples of Indian children. Acta tropica. 2009;110(1):22-7.
[8]	Bae YA, Jeong YT, Chung JY, Kim SH, Mahanta J, Feng Z, et al. A recombinant chimeric antigen toward a standardized serodiagnosis of Taenia solium neurocysticercosis. Proteomics Clinical applications. 2008;2(12):1596-610.
[9]	Baily GG, Mason PR, Trijssenar FE, Lyons NF. Serological diagnosis of neurocysticercosis: evaluation of ELISA tests using cyst fluid and other components of Taenia solium cysticerci as antigens. Transactions of the Royal Society of Tropical Medicine and Hygiene. 1988;82(2):295-9.
[10]	Barcelos IS, Ferreira MS, Moura LP, Biondi GF, Costa-Cruz JM. Use of the paired samples (cerebrospinal fluid and serum) in immunodiagnostic of active and inactive human neurocysticercosis. Memorias do Instituto Oswaldo Cruz. 2005;100(4):427-9.
[11]	Biswas R, Parija SC, Narayan SK. Dot-ELISA for the diagnosis of neurocysticercosis. Revista do Instituto de Medicina Tropical de Sao Paulo. 2004;46(5):249-52.
[12]	Brizzi K, Pelden S, Tshokey T, Nirola DK, Diamond MB, Klein JP, et al. Neurocysticercosis in Bhutan: a cross-sectional study in people with epilepsy. Trans R Soc Trop Med Hyg. 2016;110(9):517-26.
[13]	Bueno EC, Vaz AJ, Machado LD, Livramento JA, Mielle SR. Specific Taenia crassiceps and Taenia solium antigenic peptides for neurocysticercosis immunodiagnosis using serum samples. Journal of clinical microbiology. 2000;38(1):146-51.
[14]	Bueno EC, Vaz AJ, Machado LD, Livramento JA. Neurocysticercosis: detection of IgG, IgA and IgE antibodies in cerebrospinal fluid, serum and saliva samples by ELISA with Taenia solium and Taenia crassiceps antigens. Arquivos de neuro-psiquiatria. 2000;58(1):18-24.
[15]	Bueno EC, Scheel CM, Vaz AJ, Machado LR, Livramento JA, Takayanagui OM, et al. Application of synthetic 8-kD and recombinant GP50 antigens in the diagnosis of neurocysticercosis by enzyme-linked immunosorbent assay. The American journal of tropical medicine and hygiene. 2005;72(3):278-83.
[16]	Carod JF, Randrianarison M, Razafimahefa J, Ramahefarisoa RM, Rakotondrazaka M, Debruyne M, et al. Evaluation of the performance of 5 commercialized enzyme immunoassays for the detection of Taenia solium antibodies and for the diagnosis of neurocysticercosis. Diagnostic microbiology and infectious disease. 2012;72(1):85-9.
[17]	Chang KH, Kim WS, Cho SY, Han MC, Kim CW. Comparative evaluation of brain CT and ELISA in the diagnosis of neurocysticercosis. AJNR American journal of neuroradiology. 1988;9(1):125-30.
[18]	Chuang C, Xing-Wang C, Jian-Zhong D, Tiao-Ying L. [Evaluation of ELISA kit for detection of serum specific IgG antibodies against Taenia solium in diagnosis of human cysticercosis]. Zhongguo xue xi chong bing fang zhi za zhi = Chinese journal of schistosomiasis control. 2017;29(2):228-30.
[19]	Cho SY, Kim SI, Kang SY, Choi DY, Suk JS, Choi KS, et al. Evaluation of enzyme-linked immunosorbent assay in serological diagnosis of human neurocysticercosis using paired samples of serum and cerebrospinal fluid. Kisaengch'unghak chapchi The Korean journal of parasitology. 1986;24(1):25-41.
[20]	Corona T, Pascoe D, González-Barranco D, Abad P, Landa L, Estañol B. Anticysticercous antibodies in serum and cerebrospinal fluid in patients with cerebral cysticercosis. Journal of neurology, neurosurgery, and psychiatry. 1986;49(9):1044-9.
[21]	da Silva MR, Maia AA, Espíndola NM, Machado Ldos R, Vaz AJ, Henrique-Silva F. Recombinant expression of Taenia solium TS14 antigen and its utilization for immunodiagnosis of neurocysticercosis. Acta Trop. 2006;100(3):192-8.
[22]	da Silva Ribeiro V, Manhani MN, Cardoso R, Vieira CU, Goulart LR, Costa-Cruz JM. Selection of high affinity peptide ligands for detection of circulating antibodies in neurocysticercosis. Immunology letters. 2010;129(2):94-9.
[23]	da Silva Ribeiro V, Manhani MN, Costa-Cruz JM. IgA detection in human neurocysticercosis using different preparations of heterologous antigen. Parasitology research. 2010;107(1):221-5.
[24]	De Macedo HW, Peralta RHS, Cipriano A, Sarmento MR, Vaz AJ, Peralta JM. Evaluation of immunological tests for the diagnosis of neurocysticercosis. Jornal Brasileiro de Patologia e Medicina Laboratorial. 2002;38(2):93-103.
[25]	Diaz JF, Verastegui M, Gilman RH, Tsang VC, Pilcher JB, Gallo C, et al. Immunodiagnosis of human cysticercosis (Taenia solium): a field comparison of an antibody-enzyme-linked immunosorbent assay (ELISA), an antigen-ELISA, and an enzyme-linked immunoelectrotransfer blot (EITB) assay in Peru. The Cysticercosis Working Group in Peru (CWG). The American journal of tropical medicine and hygiene. 1992…
[26]	Eom KS, Cho SY, Rim HJ. Comparative evaluation of indirect immunofluorescent antibody test with enzyme-linked immunosorbent assay in serodiagnosis of human neurocysticercosis. Kisaengch'unghak chapchi The Korean journal of parasitology. 1988;26(1):27-32.
[27]	Espinoza B, Ruiz-Palacios G, Tovar A, Sandoval MA, Plancarte A, Flisser A. Characterization by enzyme-linked immunosorbent assay of the humoral immune response in patients with neurocysticercosis and its application in immunodiagnosis. Journal of clinical microbiology. 1986;24(4):536-41.
[28]	Espíndola NM, Iha AH, Fernandes I, Takayanagui OM, Machado Ldos R, Livramento JA, et al. Cysticercosis immunodiagnosis using 18- and 14-kilodalton proteins from Taenia crassiceps cysticercus antigens obtained by immunoaffinity chromatography. Journal of clinical microbiology. 2005;43(7):3178-84.
[29]	Feldman M, Plancarte A, Sandoval M, Wilson M, Flisser A. Comparison of two assays (EIA and EITB) and two samples (saliva and serum) for the diagnosis of neurocysticercosis. Transactions of the Royal Society of Tropical Medicine and Hygiene. 1990;84(4):559-62.
[30]	Ferrer E, Cortez MM, Perez H, De la Rosa M, de Noya BA, D'Avila I, et al. Serological evidence for recent exposure to Taenia solium in Venezuelan Amerindians. Am J Trop Med Hyg. 2002;66(2):170-4.
[31]	Ferrer E, Moyano E, Benitez L, González LM, Bryce D, Foster-Cuevas M, et al. Cloning and characterization of Taenia saginata paramyosin cDNA. Parasitol Res. 2003;91(1):60-7.
[32]	Ferrer E, González LM, Foster-Cuevas M, Cortéz MM, Dávila I, Rodríguez M, et al. Taenia solium: characterization of a small heat shock protein (Tsol-sHSP35.6) and its possible relevance to the diagnosis and pathogenesis of neurocysticercosis. Exp Parasitol. 2005;110(1):1-11.
[33]	Ferrer E, Cortéz MM, Cabrera Z, Rojas G, Dávila I, Alarcón de Noya B, et al. Oncospheral peptide-based ELISAs as potential seroepidemiological tools for Taenia solium cysticercosis/neurocysticercosis in Venezuela. Transactions of the Royal Society of Tropical Medicine and Hygiene. 2005;99(8):568-76.
[34]	Ferrer E, Bonay P, Foster-Cuevas M, González LM, Dávila I, Cortéz MM, et al. Molecular cloning and characterisation of Ts8B1, Ts8B2 and Ts8B3, three new members of the Taenia solium metacestode 8 kDa diagnostic antigen family. Mol Biochem Parasitol. 2007;152(1):90-100.
[35]	Ferrer E, González LM, Martínez-Escribano JA, González-Barderas ME, Cortéz MM, Dávila I, et al. Evaluation of recombinant HP6-Tsag, an 18 kDa Taenia saginata oncospheral adhesion protein, for the diagnosis of cysticercosis. Parasitol Res. 2007;101(3):517-25.
[36]	Ferrer E, Martínez-Escribano JA, Barderas ME, González LM, Cortéz MM, Dávila I, et al. Peptide epitopes of the Taenia solium antigen Ts8B2 are immunodominant in human and porcine cysticercosis. Molecular and biochemical parasitology. 2009;168(2):168-71.
[37]	Ferrer E, Sánchez J, Milano A, Alvarez S, La Rosa R, Lares M, et al. Diagnostic epitope variability within Taenia solium 8 kDa antigen family: implications for cysticercosis immunodetection. Experimental parasitology. 2012;130(1):78-85.
[38]	Fleury A, Bouteille B, Garcia E, Marquez C, Preux PM, Escobedo F, et al. Neurocysticercosis: validity of ELISA after storage of whole blood and cerebrospinal fluid on paper. Trop Med Int Health. 2001;6(9):688-93.
[39]	Fleury A, Hernández M, Avila M, Cárdenas G, Bobes RJ, Huerta M, et al. Detection of HP10 antigen in serum for diagnosis and follow-up of subarachnoidal and intraventricular human neurocysticercosis. Journal of neurology, neurosurgery, and psychiatry. 2007;78(9):970-4.
[40]	Foyaca-Sibat H, Cowan LD, Carabin H, Targonska I, Anwary MA, Serrano-Ocaña G, et al. Accuracy of serological testing for the diagnosis of prevalent neurocysticercosis in outpatients with epilepsy, Eastern Cape Province, South Africa. PLoS neglected tropical diseases. 2009;3(12):e562.
[41]	Garcia HH, Castillo Y, Gonzales I, Bustos JA, Saavedra H, Jacob L, et al. Low sensitivity and frequent cross-reactions in commercially available antibody detection ELISA assays for Taenia solium cysticercosis. Tropical medicine & international health : TM & IH. 2018;23(1):101-5.
[42]	Gekeler F, Eichenlaub S, Mendoza EG, Sotelo J, Hoelscher M, Löscher T. Sensitivity and specificity of ELISA and immunoblot for diagnosing neurocysticercosis. European journal of clinical microbiology & infectious diseases : official publication of the European Society of Clinical Microbiology. 2002;21(3):227-9.
[43]	Gonçalves Fde A, Machado GA, Oliveira HB, Rezende MT, Mineo JR, Costa-Cruz JM. Hydrophobic fraction of Taenia saginata metacestodes, rather than hydrophilic fraction, contains immunodominant markers for diagnosing human neurocysticercosis. Revista da Sociedade Brasileira de Medicina Tropical. 2010;43(3):254-9.
[44]	Hell RC, Amim P, de Andrade HM, de Avila RA, Felicori L, Oliveira AG, et al. Immunodiagnosis of human neurocysticercosis using a synthetic peptide selected by phage-display. Clinical immunology (Orlando, Fla). 2009;131(1):129-38.
[45]	Hernández M, Astudillo OG, Diego G, de-la-Rosa-Arana JL, Meza-Lucas A, García-Rodea R, et al. Immunodiagnosis of human neurocysticercosis: comparative performance of serum diagnostic tests in Mexico. Parasitology research. 2019;118(10):2891-9.
[46]	Hernández-González A, Noh J, Perteguer MJ, Gárate T, Handali S. Comparison of T24H-his, GST-T24H and GST-Ts8B2 recombinant antigens in western blot, ELISA and multiplex bead-based assay for diagnosis of neurocysticercosis. Parasites & vectors. 2017;10(1):237.
[47]	Hernández-González A, González-Bertolín B, Urrea L, Fleury A, Ferrer E, Siles-Lucas M, et al. Multiple-bead assay for the differential serodiagnosis of neglected human cestodiases: Neurocysticercosis and cystic echinococcosis. PLoS neglected tropical diseases. 2022;16(1):e0010109.
[48]	Hubert K, Andriantsimahavandy A, Michault A, Frosch M, Mühlschlegel FA. Serological diagnosis of human cysticercosis by use of recombinant antigens from Taenia solium cysticerci. Clinical and diagnostic laboratory immunology. 1999;6(4):479-82.
[49]	Husain N, Jyotsna, Bagchi M, Husain M, Mishra MK, Gupta S. Evaluation of cysticercus fasciolaris antigen for the immunodiagnosis of neurocysticercosis. Neurology India. 2001;49(4):375-9.
[50]	Intapan PM, Khotsri P, Kanpittaya J, Chotmongkol V, Maleewong W, Morakote N. Evaluation of IgG4 and total IgG antibodies against cysticerci and peptide antigens for the diagnosis of human neurocysticercosis by ELISA. Asian Pacific journal of allergy and immunology. 2008;26(4):237-44.
[51]	Ishida MM, Rubinsky-Elefant G, Ferreira AW, Hoshino-Shimizu S, Vaz AJ. Helminth antigens (Taenia solium, Taenia crassiceps, Toxocara canis, Schistosoma mansoni and Echinococcus granulosus) and cross-reactivities in human infections and immunized animals. Acta tropica. 2003;89(1):73-84.
[52]	Ishida MM, Peralta RH, Livramento JA, Hoshino-Shimizu S, Peralta JM, Vaz AJ. Serodiagnosis of neurocysticercosis in patients with epileptic seizure using ELISA and immunoblot assay. Revista do Instituto de Medicina Tropical de Sao Paulo. 2006;48(6):343-6.
[53]	Iudici Neto F, Pianetti-Filho G, Araújo RN, Nascimento E. Immunodiagnosis of human neurocysticercosis by using semi-purified scolex antigens from Taenia solium cysticerci. Revista da Sociedade Brasileira de Medicina Tropical. 2007;40(2):163-9.
[54]	Kirmani S KH, Khalid M, Urfi. Sensitivity of IgG ELISA for diagnosing neurocysticercosis in a tertiary care hospital of North India. International Journal of Current Microbiology and Applied Sciences. 2014;3(8):673-9.
[55]	Kong Y, Kang SY, Cho SY, Min DY. Cross-reacting and specific antigenic components in cystic fluid from metacestodes of Echinococcus granulosus and Taenia solium. Kisaengchunghak Chapchi. 1989;27(2):131-9.
[56]	Kotokey RK, Lynrah KG, De A. A clinico-serological study of neurocysticercosis in patients with ring enhancing lesions in CT scan of brain. The Journal of the Association of Physicians of India. 2006;54:366-70.
[57]	Kunz J, Kalinna B, Watschke V, Geyer E. Taenia crassiceps metacestode vesicular fluid antigens shared with the Taenia solium larval stage and reactive with serum antibodies from patients with neurocysticercosis. Zentralblatt fur Bakteriologie : international journal of medical microbiology. 1989;271(4):510-20.
[58]	Larralde C, Laclette JP, Owen CS, Madrazo I, Sandoval M, Bojalil R, et al. Reliable serology of Taenia solium cysticercosis with antigens from cyst vesicular fluid: ELISA and hemagglutination tests. The American journal of tropical medicine and hygiene. 1986;35(5):965-73.
[59]	Lee JH, Kong Y, Ryu JY, Cho SY. Applicability of ABC-ELISA and protein A-ELISA in serological diagnosis of cysticercosis. The Korean journal of parasitology. 1993;31(1):49-56.
[60]	Lee EG, Bae YA, Jeong YT, Chung JY, Je EY, Kim SH, et al. Proteomic analysis of a 120 kDa protein complex in cyst fluid of Taenia solium metacestode and preliminary evaluation of its value for the serodiagnosis of neurocysticercosis. Parasitology. 2005;131(Pt 6):867-79.
[61]	Lee EG, Lee MY, Chung JY, Je EY, Bae YA, Na BK, et al. Feasibility of baculovirus-expressed recombinant 10-kDa antigen in the serodiagnosis of Taenia solium neurocysticercosis. Transactions of the Royal Society of Tropical Medicine and Hygiene. 2005;99(12):919-26.
[62]	Lee EG, Bae YA, Kim SH, Díaz-Camacho SP, Nawa Y, Kong Y. Serodiagnostic reliability of single-step enriched low-molecular weight proteins of Taenia solium metacestode of American and Asian isolates. Transactions of the Royal Society of Tropical Medicine and Hygiene. 2010;104(10):676-83.
[63]	Lee YM, Handali S, Hancock K, Pattabhi S, Kovalenko VA, Levin A, et al. Serologic Diagnosis of Human Taenia solium Cysticercosis by Using Recombinant and Synthetic Antigens in QuickELISA (TM). AMERICAN JOURNAL OF TROPICAL MEDICINE AND HYGIENE. 2011;84(4):587-93.
[64]	Livramento JA, Costa JM, Machado LR, Nóbrega JP, Spina-França A. [ELISA (IgG and IgM) of the CSF and serum in neurocysticercosis under treatment with praziquantel: comparison with complement fixation reactions and immunofluorescence]. Arquivos de neuro-psiquiatria. 1985;43(3):267-74.
[65]	Machado GA, Santiago FM, Mineo JR, Costa-Cruz JM. Assessment of antigenic fractions of varying hydrophobicity from Taenia solium metacestodes for the diagnosis of human neurocysticercosis. Tropical medicine & international health : TM & IH. 2007;12(11):1369-76.
[66]	Machado GA, Oliveira HB, Gennari-Cardoso ML, Mineo JR, Costa-Cruz JM. Serodiagnosis of human neurocysticercosis using antigenic components of Taenia solium metacestodes derived from the unbound fraction from jacalin affinity chromatography. Memorias do Instituto Oswaldo Cruz. 2013;108(3):368-75.
[67]	Mandal J, Singhi PD, Khandelwal N, Malla N. Evaluation of ELISA and dot blots for the serodiagnosis of neurocysticercosis, in children found to have single or multiple enhancing lesions in computerized tomographic scans of the brain. Annals of tropical medicine and parasitology. 2006;100(1):39-48.
[68]	Mandal J, Singhi PD, Khandelwal N, Malla N. Evaluation of lower molecular mass (20-24 kDa) Taenia solium cysticercus antigen fraction by ELISA and dot blot for the serodiagnosis of neurocysticercosis in children. Parasitology research. 2008;102(5):1097-101.
[69]	Manhani MN, Ribeiro VS, Cardoso R, Ueira-Vieira C, Goulart LR, Costa-Cruz JM. Specific phage-displayed peptides discriminate different forms of neurocysticercosis by antibody detection in the serum samples. Parasite immunology. 2011;33(6):322-9.
[70]	Mason P, Houston S, Gwanzura L. Neurocysticercosis: experience with diagnosis by ELISA serology and computerised tomography in Zimbabwe. The Central African journal of medicine. 1992;38(4):149-54.
[71]	Mayta H, Hancock K, Gilman RH, Zamudio R, Castillo JP, Levine MZ, et al. A novel Taenia solium protein that resembles troponin T proteins. The Journal of parasitology. 2009;95(3):591-7.
[72]	Minozzo JC, De Moura J, Almeida SM, Thomaz-Soccol V. Crude antigen from Taenia crassiceps cysticercus used as heterologous antigen in ELISA and in EITB for neurocysticercosis diagnosis of patients from Paraná-Brazil. Brazilian Archives of Biology and Technology. 2008;51(6):1127-37.
[73]	Mohammad IN, Heiner DC, Miller BL, Goldberg MA, Kagan IG. Enzyme-linked immunosorbent assay for the diagnosis of cerebral cysticercosis. J Clin Microbiol. 1984;20(4):775-9.
[74]	Montenegro T, Gilman RH, Castillo R, Tsang V, Brandt J, Guevara A, et al. The diagnostic importance of species specific and cross-reactive components of Taenia solium, Echinococcus granulosus, and Hymenolepis nana. Rev Inst Med Trop Sao Paulo. 1994;36(4):327-34.
[75]	Montero E, González LM, Harrison LJ, Parkhouse RM, Gárate T. Taenia solium cDNA sequence encoding a putative immunodiagnostic antigen for human cysticercosis. Journal of chromatography B, Analytical technologies in the biomedical and life sciences. 2003;786(1):255-69.
[76]	Morales J, Martínez JJ, Villalobos N, Hernández M, Ramírez R, Salgado-Estrada B, et al. Persistent Taenia solium Cysticercosis In the State of Morelos, Mexico: Human and Porcine Seroprevalence. The Journal of parasitology. 2018;104(5):465-72.
[77]	Morillo M, Noguera C, Gallego L, Fernández Z, Mata M, Khattar S, et al. Characterization and evaluation of three new recombinant antigens of Taenia solium for the immunodiagnosis of cysticercosis. Molecular and biochemical parasitology. 2020;240:111321.
[78]	Nascimento E, Nogueira PM, Tavares CA. Improved immunodiagnosis of human cysticercosis with scolex protein antigens. Parasitology research. 1987;73(5):446-50.
[79]	Nascimento E, Tavares CA, Lopes JD. Immunodiagnosis of human cysticercosis (Taenia solium) with antigens purified by monoclonal antibodies. Journal of clinical microbiology. 1987;25(7):1181-5.
[80]	Nunes Dda S, Gonzaga HT, Ribeiro Vda S, da Cunha JP, Jr., Costa-Cruz JM. Taenia saginata metacestode antigenic fractions obtained by ion-exchange chromatography: potential source of immunodominant markers applicable in the immunodiagnosis of human neurocysticercosis. Diagnostic microbiology and infectious disease. 2013;76(1):36-41.
[81]	Nunes DS, Gonzaga HT, Ribeiro VS, Cunha-Júnior JP, Costa-Cruz JM. Usefulness of gel filtration fraction as potential biomarker for neurocysticercosis in serum: towards a new diagnostic tool. Parasitology. 2017;144(4):426-35.
[82]	Oliveira HB, Machado GA, Cabral DD, Costa-Cruz JM. Application of Taenia saginata metacestodes as an alternative antigen for the serological diagnosis of human neurocysticercosis. Parasitology research. 2007;101(4):1007-13.
[83]	Oliveira HB, Machado GA, Mineo JR, Costa-Cruz JM. Taenia saginata metacestode antigenic fractions without affinity to concanavalin A are an important source of specific antigens for the diagnosis of human neurocysticercosis. Clinical and vaccine immunology : CVI. 2010;17(4):638-44.
[84]	Oommen A, Prabhakaran V, Rajshekhar V, Murrell KD. Clinical immunodiagnosis of neurocysticercosis : the single cyst challenge. Department of Neurological Sciences, Christian Medical College, Vellore, India Danish Center for Experimental Parasitology, Department of Veterinary Microbiology, Royal Veterinary and Agricultural University, Denmark: SEAMEO TROPMED Network; 2004 2004. 227-30 p.
[85]	Pammenter MD, Rossouw EJ. Serological techniques for the diagnosis of cysticercosis. S Afr Med J. 1984;65(22):875-8.
[86]	Pammenter MD, Rossouw EJ. The value of an antigenic fraction of Cysticercus cellulosae in the serodiagnosis of cysticercosis. Annals of tropical medicine and parasitology. 1987;81(2):117-23.
[87]	Pappala BCS, Indugula JP, Shrivastava AK, Kumar S, Talabhatula SK, Kolli RS, et al. Comparative evaluation of indigenous ELISAs for detection of anti-cysticercus IgG antibodies in serum from clinically and radiologically suspected cases of neurocysticercosis. Tropical biomedicine. 2017;34(3):622-35.
[88]	Parija M, Biswas R, Harish BN, Parija SC. Detection of specific cysticercus antigen in the urine for diagnosis of neurocysticercosis. Acta tropica. 2004;92(3):253-60.
[89]	Parija SC, Rajesh Reddy S. Co-agglutination test for cysticercus antigen detection in the serum for the diagnosis of cysticercosis. Tropical doctor. 2006;36(3):144-7.
[90]	Peralta RH, Vaz AJ, Pardini A, Macedo HW, Machado LR, De Simone SG, et al. Evaluation of an antigen from Taenia crassiceps cysticercus for the serodiagnosis of neurocysticercosis. Acta tropica. 2002;83(2):159-68.
[91]	Plancarte A, Fexas M, Flisser A. Reactivity in ELISA and dot blot of purified GP24, an immunodominant antigen of Taenia solium, for the diagnosis of human neurocysticercosis. International journal for parasitology. 1994;24(5):733-8.
[92]	Prabhakaran V, Rajshekhar V, Murrell KD, Oommen A. Taenia solium metacestode glycoproteins as diagnostic antigens for solitary cysticercus granuloma in Indian patients. Transactions of the Royal Society of Tropical Medicine and Hygiene. 2004;98(8):478-84.
[93]	Prabhakaran V, Rajshekhar V, Murrell KD, Oommen A. Conformation-sensitive immunoassays improve the serodiagnosis of solitary cysticercus granuloma in Indian patients. Transactions of the Royal Society of Tropical Medicine and Hygiene. 2007;101(6):570-7.
[94]	Proaño-Narvaez JV, Meza-Lucas A, Mata-Ruiz O, García-Jerónimo RC, Correa D. Laboratory diagnosis of human neurocysticercosis: double-blind comparison of enzyme-linked immunosorbent assay and electroimmunotransfer blot assay. Journal of clinical microbiology. 2002;40(6):2115-8.
[95]	Prudhivi S MS, Toleti S, Myneni RB, Rao S. Prevalence of Neurocysticercosis in and around Chinakakani, Andhra Pradesh, South India. International Journal of Current Microbiology and Applied Sciences. 2015;4(10):424-31.
[96]	Ramos-Kuri M, Montoya RM, Padilla A, Govezensky T, Díaz ML, Sciutto E, et al. Immunodiagnosis of neurocysticercosis. Disappointing performance of serology (enzyme-linked immunosorbent assay) in an unbiased sample of neurological patients. Archives of neurology. 1992;49(6):633-6.
[97]	Ribeiro Vda S, Araújo TG, Gonzaga HT, Nascimento R, Goulart LR, Costa-Cruz JM. Development of specific scFv antibodies to detect neurocysticercosis antigens and potential applications in immunodiagnosis. Immunology letters. 2013;156(1):59-67.
[98]	Ribeiro Vda S, Nunes Dda S, Gonzaga HT, da Cunha-Junior JP, Costa-Cruz JM. Diethylaminoethyl (DEAE) binding fraction from Taenia solium metacestode improves the neurocysticercosis serodiagnosis. Parasitology research. 2014;113(7):2569-75.
[99]	Ribeiro Vda S, Gonzaga HT, Nunes DDS, Goulart LR, Costa-Cruz JM. Neurocysticercosis serodiagnosis: mimotope-based synthetic peptide as potential biomarker. Parasitology research. 2019;118(5):1657-60.
[100]	Rosas N, Sotelo J, Nieto D. ELISA in the diagnosis of neurocysticercosis. Archives of neurology. 1986;43(4):353-6.
[101]	Sahu PS, Parija SC, Narayan SK, Kumar D. Evaluation of an IgG-ELISA strategy using Taenia solium metacestode somatic and excretory-secretory antigens for diagnosis of neurocysticercosis revealing biological stage of the larvae. Acta tropica. 2009;110(1):38-45.
[102]	Sahu PS, Patro S, Jena PK, Swain SK, Das BK. Imaging and Serological-Evidence of Neurocysticercosis Among Patients with Seizures in Odisha, an Unexplored Eastern Coastal Province in India. J Clin Diagn Res. 2015;9(5):Dc06-10.
[103]	Sako Y, Nakao M, Ikejima T, Piao XZ, Nakaya K, Ito A. Molecular characterization and diagnostic value of Taenia solium low-molecular-weight antigen genes. J Clin Microbiol. 2000;38(12):4439-44.
[104]	Sako Y, Takayanagui OM, Odashima NS, Ito A. Comparative Study of Paired Serum and Cerebrospinal Fluid Samples from Neurocysticercosis Patients for the Detection of Specific Antibody to Taenia solium Immunodiagnostic Antigen. Tropical medicine and health. 2015;43(3):171-6.
[105]	Schantz PM, Sarti E, Plancarte A, Wilson M, Criales JL, Roberts J, et al. Community-based epidemiological investigations of cysticercosis due to Taenia solium: comparison of serological screening tests and clinical findings in two populations in Mexico. Clinical infectious diseases : an official publication of the Infectious Diseases Society of America. 1994;18(6):879-85.
[106]	Scheel CM, Khan A, Hancock K, Garcia HH, Gonzalez AE, Gilman RH, et al. Serodiagnosis of neurocysticercosis using synthetic 8-kD proteins: comparison of assay formats. The American journal of tropical medicine and hygiene. 2005;73(4):771-6.
[107]	Segamwenge IL, Kioko NP, Mukulu C, Jacob O, Humphrey W, Augustinus J. Neurocysticercosis among patients with first time seizure in Northern Namibia. The Pan African medical journal. 2016;24:127.
[108]	Shiguekawa KY, Mineo JR, de Moura LP, Costa-Cruz JM. ELISA and western blotting tests in the detection of IgG antibodies to Taenia solium metacestodes in serum samples in human neurocysticercosis. Tropical medicine & international health : TM & IH. 2000;5(6):443-9.
[109]	Shukla N, Husain N, Agarwal GG, Husain M. Utility of cysticercus fasciolaris antigen in Dot ELISA for the diagnosis of neurocysticercosis. Indian journal of medical sciences. 2008;62(6):222-7.
[110]	Suzuki LA, Rossi CL. Evaluation of two Taenia solium cysticercal antigenic preparations (vesicular fluid and a glycoprotein fraction with affinity for lentil lectin) for the immunodiagnosis of neurocysticercosis by enzyme-linked immunosorbent assay (ELISA). Arquivos de neuro-psiquiatria. 2011;69(3):470-4.
[111]	Téllez Girón E, Ramos MC, Dufour L, Montante M. [Use of the ELISA method in the diagnosis of cysticercosis]. Bol Oficina Sanit Panam. 1984;97(1):8-13.
[112]	Zammarchi L, Angheben A, Fantoni T, Chiappini E, Mantella A, Galli L, et al. Screening for neurocysticercosis in internationally adopted children: yield, cost and performance of serological tests, Italy, 2001 to 2016. Euro surveillance : bulletin Europeen sur les maladies transmissibles = European communicable disease bulletin. 2018;23(40).
[113]	Zimic M, Pajuelo M, Rueda D, López C, Arana Y, Castillo Y, et al. Utility of a protein fraction with cathepsin L-Like activity purified from cysticercus fluid of Taenia solium in the diagnosis of human cysticercosis. The American journal of tropical medicine and hygiene. 2009;80(6):964-70.
[114]	González E, Robles Y, Govezensky T, Bobes RJ, Gevorkian G, Manoutcharian K. Isolation of neurocysticercosis-related antigens from a genomic phage display library of Taenia solium. J Biomol Screen. 2010;15(10):1268-73.

## Sheet: ab detection other - serum
Serological antibody detection: DOT-ELISA - serum
Record	Reference	Laboratory (Diagnostic reagent)	Target	Cut-off: value	Cut-off: calculation	Se	TP	TP+FN	Se: detailed	Sp CG	TN CG	TN+FP CG	Sp OIG	TN OIG	TN+FP OIG	Sp CG + OIG	TN CG+OIG	TN+FP CG+OIG	Cross-reactivity
Agudelo 2005	[1]	NA (Tso W)	IgG	NA	NA	0.911	41	45	act 41/45	1	37	37	1	43	43	1	80	80	Tsot 0/2, Tpg 0/4, Sts 0/15, fl 0/1, multiple 0/2, Onv 0/2, br 0/1, pl 0/1, Amh 0/15
Biswas 2004	[2]	NA (Tso W)	NA	NA	development of a deep reddish brown coloured dot	0.563	27	48	trans/inact sing NS/25, trans/inact mult NS/23	0.92	23	25	0.92	23	25	0.92	46	50	me 2/25
Mandal 2006	[3]	NA (Tso CSE)	IgG	NA	Any test-serum dot giving a brown colour that was at least as intense as that seen with the positive-control serum (at the same dilution) was recorded as dot-blot-positive at that dilution.	0.888	71	80	trans sing 60/69, trans mult 11/11	0.833	50	60	0.575	23	40	0.73	73	100	Mbt 10/20, ce 3/5, tp 4/5, ml 0/5, am 0/5
Mandal 2008	[4]	NA (Tso GP LMM 20-24kDa)	IgG	NA	Test serum dot giving a brown color as intense as noted in the control positive sera at the same dilution was recorded as DB positive at that dilution.	0.863	69	80	sing 58/69, mult 11/11	1	60	60	0.95	38	40	0.98	98	100	Mbt 0/20, ce 2/5, tp 0/5, ml 0/5, am 0/5
Piña 2011	[5]	NA (Tso 53/25kDa cathepsin-L-like fraction)	NA	NA	NA	0.706	113	160	par act sing 18/51, par act mult(>=2) 43/55, expar act sing/mult 52/54	1	96	96	0.989	92	93	0.995	188	189	Asl 0/2, Env 0/8, Hmn 0/27, Dpp 0/2, Sts 0/12, Tsag 0/10, Trt 0/6, hw 0/8, ce 1/18
Plancarte 1994	[6]	NA (Tso GP24)	NA	NA	NA	1	9	9	NA	NA	NA	NA	1	44	44	NA	NA	NA	ce 0/12, ae 0/7, hm 0/4, fs 0/1, on 0/8, lo 0/3, trn 0/4, tr 0/1, tp 0/2, am 0/2
Shukla 2008	[7]	NA (Ttae Me)	IgG	NA	A deep brown colored dot was considered as reactive, whereas no dot was considered as nonreactive.	0.88	44	50	par act/trans sing 30/36, par act/trans mult 14/14	0.733	22	30	0.75	15	20	0.74	37	50	Mbt 5/20
Serological antibody detection: Lateral Flow Assay (LFA) - serum
Record	Reference	Laboratory (Diagnostic reagent)	Target	Cut-off: value	Cut-off: calculation	Se	TP	TP+FN	Se: detailed	Sp CG	TN CG	TN+FP CG	Sp OIG	TN OIG	TN+FP OIG	Sp CG + OIG	TN CG+OIG	TN+FP CG+OIG	Cross-reactivity
Corstjens 2014	[8]	UCP-rT24H POC (rT24H)	IgG	Low specificity cutoff 40nm NaYF: 0.109	The assay cutoff threshold was evaluated with two sets of sera samples from healthy individuals, implying the definition of a low and high specificity cutoff threshold. The UCP-rT24H Ratio values were determined for both sample sets (92 Dutch blood donors and 78 healthy U.S. residents) using both types of UCP particles. The low specificity cutoff threshold was defined as the average Ratio value p…	0.955	60	63	act mult(>=2) 60/63	0.977	166	170	0.938	75	80	0.964	241	250	Hmn 1/8, Trns + Wub 1/15, flukes 1/11, ss 2/20, mixed 0/26
Lee 2019	[9]	POC (rT24H-Qdots)	IgG	27.6	Cutoff values were calculated with R statistical software version 3.4.1. (R Foundation for Statistical Computing, Vienna, Austria) and the pROC package. Samples with test line/control line values below the cutoff were classified as negative, while those samples with test line/control line values above the cutoff were classified as positive. 27.6 = cutoff point for 2 or more viable cysts.	0.813	91	112	act (+trans/inact) sing 8/18, act (+trans/inact) mult(>=2) 63/71, racemose 20/23	0.992	127	128	0.958	23	24	0.986	150	152	Ssm 1/5, Ssh 0/10, ce 0/4, ae 0/1, Eln 0/1, Wub 0/4
Parkhouse 2019	[10]	NA (HP10)	T. solium metacestode HP10 Ag	NA	NA	0.667	10	15	par 0/3, expar 4/4, par+expar 6/8	NA	NA	NA	NA	NA	NA	NA	NA	NA	NA
Sadaow 2023	[11]	iCysticercosis kit (Tso CF)	IgG	NA	If a red band (>= level 0.5) also appears at the T line the result is positive	0.833	15	18	racemose 1/3, spinal 1/1, mult 12/13, NS 1/1	1	30	30	0.902	120	133	0.92	150	163	Tserc 0/1, sp 1/22, ce 10/30, ae 1/6, Tsag 0/5, ang 0/16, gn 0/5, tc 0/10, trn 0/5, Fsg 1/12, pg 0/15, am 0/5, tp 0/1
Serological antibody detection: Lateral Flow Assay (LFA) - whole blood
Record	Reference	Laboratory (Diagnostic reagent)	Target	Cut-off: value	Cut-off: calculation	Se	TP	TP+FN	Se: detailed	Sp CG	TN CG	TN+FP CG	Sp OIG	TN OIG	TN+FP OIG	Sp CG + OIG	TN CG+OIG	TN+FP CG+OIG	Cross-reactivity
Stelzle 2024	[12]	TS POC test (rT24H)	NA	NA	NA	0.49	NA	NA	act 28/28, act mult(>5) 1/1, act+inact mult(2-5) 2/2, act+inact mult(>5) 25/25, inact 18/23, inact sing 1/3, inact mult(2-5) 5/6, inact mult(>5) 12/14, par act+inact sing 8/8; logistic regression: act sing/mult 99.0%, mult(>2) 60.0%	0.91	NA	NA	NA	NA	NA	NA	NA	NA	NA
Zulu submitted	[13]	TS POC test (rT24H)	NA	NA	NA	0.26	NA	NA	par act+inact mult(2-5) 1/1, par act mult(2-5) 3/3, par act mult (>5) 1/1, par act+inact mult(>5) 3/3, par inact sing 8/11, par inact mult(2-5) 10/12, par inact mult(>5) 4/7; generalized linear modeling: par act >99.0%	0.88	NA	NA	NA	NA	NA	NA	NA	NA	NA
Serological antibody detection: multiplex assay - serum
Record	Reference	Laboratory (Diagnostic reagent)	Target	Cut-off: value	Cut-off: calculation	Se	TP	TP+FN	Se: detailed	Sp CG	TN CG	TN+FP CG	Sp OIG	TN OIG	TN+FP OIG	Sp CG + OIG	TN CG+OIG	TN+FP CG+OIG	Cross-reactivity
Hernández-González 2017	[14]	NA (Tso T24H-His)	NA	9.2	The cut-off values, sensitivity and specificity were established by receiver operating characteristics (ROC) curves using the serological index values for each antigen and test.	0.624	93	149	act sing 13/26, act mult(>=2) 65/77, inact 15/46	NA	NA	131	NA	NA	40	0.965	165	171	ce NS/11, ae NS/1, st NS/9, ss NS/9, ml NS/1, tp NS/2, trn NS/4, fl NS/3
		NA (Tso GST-Ts8B2)	NA	250.0	The cut-off values, sensitivity and specificity were established by receiver operating characteristics (ROC) curves using the serological index values for each antigen and test.	0.356	53	149	act sing 11/26, act mult(>=2) 36/77, inact 6/46	NA	NA	131	NA	NA	40	0.912	156	171	ce NS/11, ae NS/1, st NS/9, ss NS/9, ml NS/1, tp NS/2, trn NS/4, fl NS/3
		NA (Tso GST-T24H)	NA	4.0	The cut-off values, sensitivity and specificity were established by receiver operating characteristics (ROC) curves using the serological index values for each antigen and test.	0.711	106	149	act sing 15/26, act mult(>=2) 74/77, inact 17/46	0.977	128	131	0.95	38	40	0.965	165	171	ce 1/11, ae 0/1, st 0/9, ss 1/9, ml 0/1, tp 0/2, trn 0/4, fl 0/3
Hernández-González 2022	[15]	NA (Tso rT24H)	NA	4.23	The optimal cut-off value for the MBA-SI was established at 4.23 based on ROC curve analysis.	0.635	80	126	par NS/101, expar NS/25, act 37/48, inact 30/63	1	79	79	0.866	131	151	0.913	210	230	ce 20/151
Serological antibody detection: MICT - serum
Record	Reference	Laboratory (Diagnostic reagent)	Target	Cut-off: value	Cut-off: calculation	Se	TP	TP+FN	Se: detailed	Sp CG	TN CG	TN+FP CG	Sp OIG	TN OIG	TN+FP OIG	Sp CG + OIG	TN CG+OIG	TN+FP CG+OIG	Cross-reactivity
Handali 2010b	[16]	NA (T24H)	NA	0.40	The J index was used to determine the cutoff value Alternative cutoff values were determined for each test that reflected greater sensitivity without dramatically reducing the specificity	0.861	99	115	act sing 5/15, act mult(>=2) / racemose 94/100	0.994	163	164	0.983	115	117	0.989	278	281	Tsag 0/7, Asl 1/1, ce 0/14, ae 0/1, Plf 0/8, Ssm 1/80, Ssh 0/5, trn 0/1
Serological antibody detection: MAPIA - serum
Record	Reference	Laboratory (Diagnostic reagent)	Target	Cut-off: value	Cut-off: calculation	Se	TP	TP+FN	Se: detailed	Sp CG	TN CG	TN+FP CG	Sp OIG	TN OIG	TN+FP OIG	Sp CG + OIG	TN CG+OIG	TN+FP CG+OIG	Cross-reactivity
Handali 2010a	[17]	NA (Tso sTs14)	NA	NA	NA	0.511	140	274	act sing 8/15, act mult(>=2) / racemose 80/100, trans sing/mult 21/64, inact sing/mult 31/95	1	115	115	0.993	137	138	0.996	252	253	Ssm 1/101, NS 0/37
		NA (Tso sTsRS2)	NA	NA	NA	0.5	137	274	act sing 8/15, act mult(>=2) / racemose 77/100, trans sing/mult 20/64, inact sing/mult 32/95	0.991	114	115	0.993	137	138	0.992	251	253	Ssm 1/101, NS 0/37
		NA (Tso sTs18Var1)	NA	NA	NA	0.555	152	274	act sing 8/15, act mult(>=2) / racemose 87/100, trans sing/mult 25/64, inact sing/mult 32/95	0.965	111	115	1	138	138	0.984	249	253	Ssm 0/101, NS 0/37
		NA (Tso sTsRS1)	NA	NA	NA	0.493	135	274	act sing 7/15, act mult(>=2) / racemose 81/100, trans sing/mult 21/64, inact sing/mult 26/95	0.991	114	115	0.993	137	138	0.992	251	253	Ssm 1/101, NS 0/37
		NA (Tso rT24H)	NA	NA	NA	0.807	221	274	act sing 9/15, act mult(>=2) / racemose 97/100, trans sing/mult 46/64, inact sing/mult 69/95	1	115	115	0.986	136	138	0.992	251	253	Ssm 2/101, NS 0/37
		NA (Tso rGP50)	NA	NA	NA	0.595	163	274	act sing 8/15, act mult(>=2) / racemose 93/100, trans sing/mult 20/64, inact sing/mult 42/95	1	115	115	1	138	138	1	253	253	Ssm 0/101, NS 0/37
		NA (Tso 8kDa)	NA	NA	NA	0.639	175	274	act sing 8/15, act mult(>=2) / racemose 92/100, trans sing/mult 31/64, inact sing/mult 44/95	0.948	109	115	0.978	135	138	0.964	244	253	Ssm 3/101, NS 0/37
		NA (Tso 8kDa / rT24H)	NA	NA	NA	0.836	229	274	act sing 10/15, act mult(>=2) / racemose 97/100, trans sing/mult 46/64, inact sing/mult 76/95	0.948	109	115	0.964	133	138	0.957	242	253	Ssm 5/101, NS 0/37
		NA (Tso 8kDa / rGP50)	NA	NA	NA	0.697	191	274	act sing 10/15, act mult(>=2) / racemose 94/100, trans sing/mult 38/64, inact sing/mult 49/95	0.948	109	115	0.978	135	138	0.964	244	253	Ssm 3/101, NS 0/37
		NA (Tso rT24H / rGP50)	NA	NA	NA	0.814	223	274	act sing 9/15, act mult(>=2) / racemose 97/100, trans sing/mult 47/64, inact sing/mult 70/95	1	115	115	0.986	136	138	0.992	251	253	Ssm 2/101, NS 0/37
		NA (Tso sTs14 / sTsRS2 / sTs18Var1 / sTsRS1 / rT24H / rGP50 / 8kDa)	NA	NA	NA	0.85	233	274	act sing 10/15, act mult(>=2) / racemose 97/100, trans sing/mult 49/64, inact sing/mult 77/95	0.948	109	115	0.964	133	138	0.957	242	253	Ssm 5/101, NS 0/37
Toribio 2023a	[18]	NA (Tso rGP50)	NA	NA	NA	1	80	80	par act sing 29/29, par act mult(>=2) 9/9, par trans 2/2, expar sub 40/40	0.985	67	68	NA	NA	NA	NA	NA	NA	NA
		NA (Tso rT24H)	NA	NA	NA	0.875	70	80	par act/trans 31/40, expar sub 39/40	1	68	68	NA	NA	NA	NA	NA	NA	NA
		NA (Tso sTs14)	NA	NA	NA	0.538	43	80	par act/trans 6/40, expar sub 37/40	1	68	68	NA	NA	NA	NA	NA	NA	NA
		NA (Tso rGP50 + rT24H + sTs14)	NA	NA	NA	0.988	79	80	par act sing 29/29, par act mult(>=2) 9/9, par trans 1/2, expar sub 40/40	0.985	67	68	NA	NA	NA	NA	NA	NA	NA
Serological antibody detection: IFAT - serum
Record	Reference	Laboratory (Diagnostic reagent)	Target	Cut-off: value	Cut-off: calculation	Se	TP	TP+FN	Se: detailed	Sp CG	TN CG	TN+FP CG	Sp OIG	TN OIG	TN+FP OIG	Sp CG + OIG	TN CG+OIG	TN+FP CG+OIG	Cross-reactivity
Eom 1988	[19]	NA (Tso metacestode ag)	IgG	NA	Extension of yellow-green fluorescence at entire inner surface of the bladder wall, in serum titer of 1:16 or higher, was regarded as positive reaction.	0.896	146	163	NA	0.965	139	144	0.895	51	57	0.945	190	201	Tsot 2/5, Tsag 2/7, Dpl 2/14, Pgw 0/11, Cls 0/20
Oliveira 2007	[20]	NA (Tso S)	IgG	>=20	Results were expressed in titers, which were considered positive when observed at levels of ≥20.	0.85	17	20	act 5/6, act+inact 4/6, inact 14/20	1	40	40	0.914	53	58	0.949	93	98	tae 1/18, Hmn 1/10, ce 2/5, Ssm 0/5, Sts 1/5, Asl 0/5, Env 0/5, Gil 0/5
		NA (Tsag S)	IgG	>=20	Results were expressed in titers, which were considered positive when observed at levels of ≥20.	0.75	15	20	act 4/6, act+inact 4/6, inact 14/20	1	40	40	0.931	54	58	0.959	94	98	tae 0/18, Hmn 0/10, ce 3/5, Ssm 0/5, Sts 1/5, Asl 0/5, Env 0/5, Gil 0/5
Pammenter 1984	[21]	NA (Tso W)	NA	NA	1 unit of fluorescence at a 1/10 dilution of serum.	0.489	22	45	act 12/15, inact 1/19	NA	NA	NA	0.883	121	137	NA	NA	NA	Amh 5/79, ss 10/49, hm 1/9
Serological antibody detection: Indirect haemagglutination - serum
Record	Reference	Laboratory (Diagnostic reagent)	Target	Cut-off: value	Cut-off: calculation	Se	TP	TP+FN	Se: detailed	Sp CG	TN CG	TN+FP CG	Sp OIG	TN OIG	TN+FP OIG	Sp CG + OIG	TN CG+OIG	TN+FP CG+OIG	Cross-reactivity
Larralde 1986	[22]	NA (Tso CF)	NA	2.0 (1:20)	The serum titer was taken to be the inverse of the maximal dilution unmistakenly scored as positive.	0.957	22	23	NA	0.917	33	36	NA	NA	NA	NA	NA	NA	NA
Nascimento 1987a	[23]	NA (Tso W)	NA	NA	NA	0.5	11	22	NA	1	24	24	0.991	106	107	0.992	130	131	sy 0/15, ss 0/12, as 0/10, anc 0/4, st 0/6, ch 0/12, Tsot 1/33, Tsag 0/15
		NA (Tso Sc)	NA	NA	NA	0.818	18	22	NA	1	24	24	0.991	106	107	0.992	130	131	sy 0/15, ss 0/12, as 0/10, anc 0/4, st 0/6, ch 0/12, Tsot 1/33, Tsag 0/15
Pammenter 1984	[21]	NA (Tso W)	NA	NA	A positive reaction at a dilution of 1/40 or more.	0.333	17	51	act 11/20, inact 5/24	NA	NA	NA	0.987	78	79	NA	NA	NA	Amh 1/79
Serological antibody detection: Direct haemagglutination - serum
Record	Reference	Laboratory (Diagnostic reagent)	Target	Cut-off: value	Cut-off: calculation	Se	TP	TP+FN	Se: detailed	Sp CG	TN CG	TN+FP CG	Sp OIG	TN OIG	TN+FP OIG	Sp CG + OIG	TN CG+OIG	TN+FP CG+OIG	Cross-reactivity
Larralde 1986	[22]	NA (Tso CF)	NA	3.0 (1:40)	The serum titer was taken to be the inverse of the maximal dilution unmistakenly scored as positive.	0.913	21	23	NA	0.972	35	36	NA	NA	NA	NA	NA	NA	NA
Serological antibody detection: Complement fixation - serum
Record	Reference	Laboratory (Diagnostic reagent)	Target	Cut-off: value	Cut-off: calculation	Se	TP	TP+FN	Se: detailed	Sp CG	TN CG	TN+FP CG	Sp OIG	TN OIG	TN+FP OIG	Sp CG + OIG	TN CG+OIG	TN+FP CG+OIG	Cross-reactivity
Nascimento 1987a	[23]	NA (Tso aW)	NA	NA	NA	0.455	10	22	NA	1	24	24	0.981	105	107	0.985	129	131	sy 0/15, ss 0/12, as 0/10, anc 0/4, st 0/6, ch 0/12, Tsot 2/33, Tsag 0/15
		NA (Tso aSc)	NA	NA	NA	0.727	16	22	NA	1	24	24	1	107	107	1	131	131	sy 0/15, ss 0/12, as 0/10, anc 0/4, st 0/6, ch 0/12, Tsot 0/33, Tsag 0/15
References
[1]	Agudelo P, Botero D, Palacio LG. [Evaluation of the ELISA method for diagnosis of human cysticercosis in an endemic region]. Biomedica : revista del Instituto Nacional de Salud. 2005;25(4):488-95.
[2]	Biswas R, Parija SC, Narayan SK. Dot-ELISA for the diagnosis of neurocysticercosis. Revista do Instituto de Medicina Tropical de Sao Paulo. 2004;46(5):249-52.
[3]	Mandal J, Singhi PD, Khandelwal N, Malla N. Evaluation of ELISA and dot blots for the serodiagnosis of neurocysticercosis, in children found to have single or multiple enhancing lesions in computerized tomographic scans of the brain. Annals of tropical medicine and parasitology. 2006;100(1):39-48.
[4]	Mandal J, Singhi PD, Khandelwal N, Malla N. Evaluation of lower molecular mass (20-24 kDa) Taenia solium cysticercus antigen fraction by ELISA and dot blot for the serodiagnosis of neurocysticercosis in children. Parasitology research. 2008;102(5):1097-101.
[5]	Piña R, Gutiérrez AH, Gilman RH, Rueda D, Sifuentes C, Flores M, et al. A dot-ELISA using a partially purified cathepsin-L-like protein fraction from Taenia solium cysticerci, for the diagnosis of human neurocysticercosis. Annals of tropical medicine and parasitology. 2011;105(4):311-8.
[6]	Plancarte A, Fexas M, Flisser A. Reactivity in ELISA and dot blot of purified GP24, an immunodominant antigen of Taenia solium, for the diagnosis of human neurocysticercosis. International journal for parasitology. 1994;24(5):733-8.
[7]	Shukla N, Husain N, Agarwal GG, Husain M. Utility of cysticercus fasciolaris antigen in Dot ELISA for the diagnosis of neurocysticercosis. Indian journal of medical sciences. 2008;62(6):222-7.
[8]	Corstjens PL, de Dood CJ, Priest JW, Tanke HJ, Handali S. Feasibility of a lateral flow test for neurocysticercosis using novel up-converting nanomaterials and a lightweight strip analyzer. PLoS neglected tropical diseases. 2014;8(7):e2944.
[9]	Lee C, Noh J, O'Neal SE, Gonzalez AE, Garcia HH, Handali S. Feasibility of a point-of-care test based on quantum dots with a mobile phone reader for detection of antibody responses. PLoS neglected tropical diseases. 2019;13(10):e0007746.
[10]	Parkhouse RME, Carpio A, Campoverde A, Sastre P, Rojas G, Harrison LJS, et al. A modified lateral flow assay, using serum, for the rapid identification of human and bovine cysticercosis in the absence of false positives. Transactions of the Royal Society of Tropical Medicine and Hygiene. 2019;113(2):101-4.
[11]	Sadaow L, Boonroumkaew P, Rodpai R, Janwan P, Sanpool O, Thanchomnang T, et al. Development and evaluation of an immunochromatography-based point-of-care test kit for a rapid diagnosis of human cysticercosis. Food Waterborne Parasitol. 2023;33:e00211.
[12]	Stelzle D, Makasi CE, Schmidt V, Van Damme I, Trevisan C, Ruether C, et al. Evaluation of a point-of-care test for the diagnosis of Taenia solium neurocysticercosis in rural southern Tanzania: a diagnostic accuracy study. Lancet Infect Dis. 2024;24(1):98-106.
[13]	Zulu G, Stelzle D, Mwape KE, Van Damme I, Trevisan C, Mubanga C, et al. The performance of a point-of-care test for the diagnosis of neurocysticercosis in a resource-poor community setting in Zambia - A diagnostic accuracy study. ssrn [Preprint]. 2024 [posted 2024 Mar 7]. Available from: https://papers.ssrn.com/sol3/Papers.cfm?abstract_id=4746924 doi: 10.2139/ssrn.4746924.
[14]	Hernández-González A, Noh J, Perteguer MJ, Gárate T, Handali S. Comparison of T24H-his, GST-T24H and GST-Ts8B2 recombinant antigens in western blot, ELISA and multiplex bead-based assay for diagnosis of neurocysticercosis. Parasites & vectors. 2017;10(1):237.
[15]	Hernández-González A, González-Bertolín B, Urrea L, Fleury A, Ferrer E, Siles-Lucas M, et al. Multiple-bead assay for the differential serodiagnosis of neglected human cestodiases: Neurocysticercosis and cystic echinococcosis. PLoS neglected tropical diseases. 2022;16(1):e0010109.
[16]	Handali S, Klarman M, Gaspard AN, Dong XF, LaBorde R, Noh J, et al. Development and Evaluation of a Magnetic Immunochromatographic Test To Detect Taenia solium, Which Causes Taeniasis and Neurocysticercosis in Humans. CLINICAL AND VACCINE IMMUNOLOGY. 2010;17(4):631-7.
[17]	Handali S, Klarman M, Gaspard AN, Noh J, Lee YM, Rodriguez S, et al. Multiantigen print immunoassay for comparison of diagnostic antigens for Taenia solium cysticercosis and taeniasis. Clinical and vaccine immunology : CVI. 2010;17(1):68-72.
[18]	Toribio L, Guzman C, Noazin S, Zimic-Sheen A, Zimic M, Gonzales I, et al. Multiantigen print immunoassay (MAPIA) for the diagnosis of neurocysticercosis: a single-center diagnostic optimization and accuracy study in Lima, Peru. J Clin Microbiol. 2023;61(12):e0076023.
[19]	Eom KS, Cho SY, Rim HJ. Comparative evaluation of indirect immunofluorescent antibody test with enzyme-linked immunosorbent assay in serodiagnosis of human neurocysticercosis. Kisaengch'unghak chapchi The Korean journal of parasitology. 1988;26(1):27-32.
[20]	Oliveira HB, Machado GA, Cabral DD, Costa-Cruz JM. Application of Taenia saginata metacestodes as an alternative antigen for the serological diagnosis of human neurocysticercosis. Parasitology research. 2007;101(4):1007-13.
[21]	Pammenter MD, Rossouw EJ. Serological techniques for the diagnosis of cysticercosis. S Afr Med J. 1984;65(22):875-8.
[22]	Larralde C, Laclette JP, Owen CS, Madrazo I, Sandoval M, Bojalil R, et al. Reliable serology of Taenia solium cysticercosis with antigens from cyst vesicular fluid: ELISA and hemagglutination tests. The American journal of tropical medicine and hygiene. 1986;35(5):965-73.
[23]	Nascimento E, Nogueira PM, Tavares CA. Improved immunodiagnosis of human cysticercosis with scolex protein antigens. Parasitology research. 1987;73(5):446-50.

## Sheet: ag ELISA - serum
Serological antigen detection: ag ELISA - serum
Record	Reference	Laboratory (Diagnostic reagent)	Target	Cut-off: value	Cut-off: calculation	Se	TP	TP+FN	Se: detailed	Sp CG	TN CG	TN+FP CG	Sp OIG	TN OIG	TN+FP OIG	Sp CG + OIG	TN CG+OIG	TN+FP CG+OIG	Cross-reactivity
Brizzi 2016	[1]	NA (B158/B60)	NA	Samples were considered positive for circulating Ag-ELISA if the optic density of the sample was above a cut-off calculated using known negative sera.	NA	NA	NA	27	par 6/26, expar ven / sub 2/3, act sing 0/5, act mult 2/2, trans mult 3/4, inact sing 3/18, inact mult 2/3, sing 3/23, mult 7/9	NA	NA	NA	NA	NA	NA	NA	NA	NA	NA
Carrara 2020	[2]	NA (Tcra anti-hFTc IgY)	0.45	Cut-off values were set using receiver operating characteristic (ROC) curve.	circulating antigen–antibody complexes	0.932	41	44	act 22/22, inact 19/22	0.943	33	35	0.886	31	35	0.914	64	70	hw 0/4, Asl 0/3, ce 1/5, Amh / Amd 0/1, Env 0/4, Gil 0/3, Hmn 1/4, Ssm 1/3, Sts 0/2, tae 0/3, Trt 1/1, Amh / Amd + Gil 0/1, hw + Asl 0/1
Castillo 2023	[3]	NA (TsW8/TsW5)	OD total: 0.17; OD parenchymal active: 0.12; OD parenchymal calcified: 0.06; OD extraparenchymal: 2.4; OD ratio total: 2.5; OD ratio parenchymal active: 1.8; OD ratio parenchymal calcified: 0.8; OD ratio extraparenchymal: 31.1	We divided the OD values by the average OD value from eight negative sera (‘cutoff’) to obtain the antigen ratios (expressed as continuous variables). We arbitrarily considered a positive Ag-ELISA result if the antigen ratio was ≥1.	T. solium cysticerci components	0.699	79	113	par act 19/24, par inact 13/41, expar sub 47/48	NA	NA	NA	NA	NA	NA	NA	NA	NA	NA
		NA (B158/B60)	OD total: 0.3; OD parenchymal active: 0.2; OD parenchymal calcified: 0.1; OD extraparenchymal: 2.6; OD ratio total: 4.6; OD ratio parenchymal active: 2.9; OD ratio parenchymal calcified: 0.8; OD ratio extraparenchymal: 42.1	We divided the OD values by the average OD value from eight negative sera (‘cutoff’) to obtain the antigen ratios (expressed as continuous variables). We arbitrarily considered a positive Ag-ELISA result if the antigen ratio was ≥1.	NA	0.761	86	113	par act 21/24, par inact 18/41, expar sub 47/48	NA	NA	NA	NA	NA	NA	NA	NA	NA	NA
da Silva 2020	[4]	NA (Tcra IgYp)	0.350	The cut-off was established by a receiver operating characteristics (ROC) curve and data were expressed as an EI as follows: EI=OD/cut-off of negative controls (healthy subjects and the infected with other parasites). Values of EI >1.0 were considered positive.	immune complexes	0.833	25	30	act/trans NS/16, inact NS/14	1	30	30	0.933	28	30	0.967	58	60	as 0/2, ce 2/4, Amh / Amd 0/1, Env 0/3, Gil 0/2, hw 0/3, Hmn 0/3, Ssm 0/3, Sts 0/2, tae 0/3, Trt 0/1, hw + as 0/1, hw + as + Trt 0/1, Hmn + Env 0/1
Ferrer 2002	[5]	NA (HP10)	0.15	The cut-off value was calculated as the mean value of negative serum samples plus 3 standard deviations.	Glycoprotein secreted by viable T. solium cysts.	0.27	7	26	NA	NA	NA	NA	NA	NA	NA	NA	NA	NA	NA
Ferrer 2005a	[6]	NA (HP10)	NA	The cutoff value was calculated with the mean value of negative serum samples plus 3 standard deviations.	excretory/secretory products (HP10) of live metacestodes	0.419	26	62	act 22/31, inact mult 4/31	1	30	30	0.965	55	57	0.977	85	87	ce 1/20, Ssm 0/13, fs 0/9, tc 1/15
Ferrer 2005b	[7]	NA (HP10)	NA	The cutoff value was calculated with the mean value of negative serum samples plus 3 standard deviations.	excretory/secretory products (HP10) of live metacestodes	0.425	17	40	act 15/20, inact mult 2/20	1	48	48	0.965	137	142	0.974	185	190	ce 1/20, Ssm 0/13, fs 0/9, tc 1/15, Hmn 0/2, on 0/4, anc 0/3, tr 0/5, as 2/7, ml 0/3, tp 0/15, Amh 0/11, Blh 0/2, Eln 0/2, gi 0/4, ch 1/8, Lsc 0/9, hep 0/5, ms 0/4, cm 0/1
Ferrer 2007a	[8]	NA (HP10)	NA	NA	HP10 antigen	0.419	26	62	act 22/31, inact mult 4/31	1	30	30	0.965	55	57	0.977	85	87	ce 1/20, Ssm 0/13, fs 0/9, tc 1/15
Fleury 2007	[9]	NA (HP10)	NA	The cut-off was calculated based on the mean of the OD plus 2 SD of 41 sera (0.20) samples from non-NC controls.	excretory/secretory products (HP10) of live metacestodes	0.408	42	103	par act 0/6, expar ven/sub act 39/46, trans / calc 3/51	NA	NA	115	NA	NA	36	0.94	142	151	Amc NS, Gil NS, Asl NS, Amh NS
Foyaca-Sibat 2009	[10]	apDia (B158/B60)	NA	The cut-off is based on 8 negative controls. Cut-off = mean ODneg x 2.	glycoprotein antigens	0.174	4	23	act/trans 2/10, inact 2/13	0.909	20	22	NA	NA	NA	NA	NA	NA	NA
Gabriël 2012	[11]	apDia (B158/B60)	NA	The optical density (OD) of each serum sample was compared with a sample of negative serum samples (n = 8) at a probability level of p = 0.001 (cut-off calculation).	glycoprotein antigens	0.588	10	17	par act mult(>6) 6/6, inact mult(<5) 3/6, inact mult(>5) 1/5	0.857	42	49	NA	NA	NA	NA	NA	NA	NA
Garcia 2000	[12]	NA (HP10)	0.102	OD value was greater than the mean values of the negative control iamples plus 3 standard deviations (SDs).	excretory/secretory antigens (HP10) of viable metacestodes	0.848	39	46	act sing 7/12, act mult 26/26, trans 6/8	0.92	23	25	NA	NA	NA	NA	NA	NA	NA
Garcia 2002	[13]	NA (HP10)	NA	A sample was considered positive if the specific OD value was greater than the mean values of the negative control samples plus three standard deviations.	Repetitive carbohydrate epitope found in excretory/secretory and surface antigens of living (T. saginata/T. solium) cysticerci	0.25	14	56	par inact 0/27, expar 6/16, par+expar 8/13	NA	NA	NA	NA	NA	NA	NA	NA	NA	NA
Hernández 2019	[14]	NA (HP10)	NA	The cutoff value corresponded to the mean of 5 negative sera samples + 2 standard deviations). The cutoff value was estimated for each plate using five samples from confirmed neurological patients without NCC (i.e., patients with negative CT scan and MRI).	HP10	0.569	33	58	expar act 26/29, par act 5/8, par inact 2/21, sing 6/16, mult 27/42	0.949	39	41	NA	NA	NA	NA	NA	NA	NA
Nguekam 2003	[15]	NA (B158/B60 (pre-treatment))	NA	The mean of 8 negative reference sera. T h e ELISA values were expressed as a ratio by dividing the OD of the test sample by the OD of the cut-off value. An ELISA ratio > 1 was considered as positive.	NA	1	7	7	par/expar sub act/trans 7/7, act mult(2) 1/1, act+inact mult(2) 1/1, act mult(3) 1/1, act+inact mult(7) 1/1, act/trans + inact mult(31) 1/1, act/trans + inact mult (18) 1/1, act mult(25) 1/1	1	NA	NA	NA	NA	NA	NA	NA	NA	NA
Oommen 2004	[16]	NA (Tsag ES mAb)	NA	The cut-off was determined from the mean absorbance of 8 negative control sera +3 standard deviations.	according to Brandt et al 1992, Dorny et al. 2000: IgG	0.22	22	100	SCG 7/70, mult 15/30	0.95	95	100	NA	NA	NA	NA	NA	NA	NA
Parkhouse 2018	[17]	NA (HP10)	0.135	The mean and standard deviation for the fourteen negative control samples in the HP10 Ag ELISA were 0.027 ± 0.036 sera samples, thus giving the very low cut-off value of 0.135 for sera sample, respectively (calculated as Mean + 3SD). For deciding positivity in the ELISA we have used an optical density of ≥0.2 as the operational cut off value for serum samples.	secreted glycoprotein (HP10) of viable T. solium metacestodes	0.647	11	17	par act 0/3, expar act 4/5, par+expar act 7/9	NA	NA	NA	NA	NA	NA	NA	NA	NA	NA
Rodriguez 2009	[18]	NA (mAb)	NA	A sample was considered positive if the optical density (OD) was greater than a cutoff defined by analyzing the values of 8 known negative samples by the Student t test.	according to Brandt et al. 1992, Van Kerkhoven et al. 1998, Dorny et al. 2000: IgG	0.718	51	71	par act 18/30, par inact 1/7, expar sub 25/25, expar ven 7/9	NA	NA	NA	NA	NA	NA	NA	NA	NA	NA
Stelzle 2024	[19]	NA (B158/B60)	NA	NA	NA	0.5	NA	NA	act 28/28, act mult(>5) 1/1, act+inact mult(2-5) 2/2, act+inact mult(>5) 25/25, inact 11/23, inact sing 1/3, inact mult(2-5) 2/6, inact mult(>5) 8/14; logistic regression: act sing/mult 98.0%, mult(>2) 64.0%	0.97	NA	NA	NA	NA	NA	NA	NA	NA	NA
Zea-Vera 2013	[20]	NA (B158/B60 (OD 1.0))	1.0 (OD)	OD of the sample divided by the mean of 8 known negatives run in the same plate ±3 SD.	NA	0.256	10	39	act+inact mult 6/7, par act+inact mult NS/4, par+expar sub act+inact mult NS/2, expar ven act+inact mult 1/1, par inact sing/mult 4/32	NA	NA	NA	NA	NA	NA	NA	NA	NA	NA
Zulu submitted	[21]	NA (B158/B60)	NA	NA	NA	0.3	NA	NA	par act+inact mult(2-5) 0/1, par act mult(2-5) 3/3, par act mult (>5) 0/1, par act+inact mult(>5) 3/3, par inact sing 3/11, par inact mult(2-5) 2/12, par inact mult(>5) 1/7; generalized linear modeling: par act 76.0%	0.82	NA	NA	NA	NA	NA	NA	NA	NA	NA
References
[1]	Brizzi K, Pelden S, Tshokey T, Nirola DK, Diamond MB, Klein JP, et al. Neurocysticercosis in Bhutan: a cross-sectional study in people with epilepsy. Trans R Soc Trop Med Hyg. 2016;110(9):517-26.
[2]	Carrara GMP, Silva GB, Faria LS, Nunes DS, Ribeiro VS, Lopes CA, et al. IgY antibody and human neurocysticercosis: a novel approach on immunodiagnosis using Taenia crassiceps hydrophobic antigens. Parasitology. 2020;147(2):240-7.
[3]	Castillo Y, Toribio LM, Guzman C, Arroyo G, Espinoza C, Saavedra H, et al. Consistent Measurement of Parasite-Specific Antigen Levels in Sera of Patients with Neurocysticercosis Using Two Different Monoclonal Antibody (mAb)-Based Enzyme-Linked Immunosorbent Assays. Pathogens (Basel, Switzerland). 2023;12(4).
[4]	da Silva GB, Faria LSD, Lopes CA, Nunes DS, Ribeiro VS, de Sousa JEN, et al. Egg yolk immunoglobulin Y as a promising tool to detect immune complexes in neurocysticercosis serum samples. Transactions of the Royal Society of Tropical Medicine and Hygiene. 2020;114(8):585-92.
[5]	Ferrer E, Cortez MM, Perez H, De la Rosa M, de Noya BA, D'Avila I, et al. Serological evidence for recent exposure to Taenia solium in Venezuelan Amerindians. Am J Trop Med Hyg. 2002;66(2):170-4.
[6]	Ferrer E, González LM, Foster-Cuevas M, Cortéz MM, Dávila I, Rodríguez M, et al. Taenia solium: characterization of a small heat shock protein (Tsol-sHSP35.6) and its possible relevance to the diagnosis and pathogenesis of neurocysticercosis. Exp Parasitol. 2005;110(1):1-11.
[7]	Ferrer E, Cortéz MM, Cabrera Z, Rojas G, Dávila I, Alarcón de Noya B, et al. Oncospheral peptide-based ELISAs as potential seroepidemiological tools for Taenia solium cysticercosis/neurocysticercosis in Venezuela. Transactions of the Royal Society of Tropical Medicine and Hygiene. 2005;99(8):568-76.
[8]	Ferrer E, Bonay P, Foster-Cuevas M, González LM, Dávila I, Cortéz MM, et al. Molecular cloning and characterisation of Ts8B1, Ts8B2 and Ts8B3, three new members of the Taenia solium metacestode 8 kDa diagnostic antigen family. Mol Biochem Parasitol. 2007;152(1):90-100.
[9]	Fleury A, Hernández M, Avila M, Cárdenas G, Bobes RJ, Huerta M, et al. Detection of HP10 antigen in serum for diagnosis and follow-up of subarachnoidal and intraventricular human neurocysticercosis. Journal of neurology, neurosurgery, and psychiatry. 2007;78(9):970-4.
[10]	Foyaca-Sibat H, Cowan LD, Carabin H, Targonska I, Anwary MA, Serrano-Ocaña G, et al. Accuracy of serological testing for the diagnosis of prevalent neurocysticercosis in outpatients with epilepsy, Eastern Cape Province, South Africa. PLoS neglected tropical diseases. 2009;3(12):e562.
[11]	Gabriël S, Blocher J, Dorny P, Abatih EN, Schmutzhard E, Ombay M, et al. Added value of antigen ELISA in the diagnosis of neurocysticercosis in resource poor settings. PLoS neglected tropical diseases. 2012;6(10):e1851.
[12]	Garcia HH, Parkhouse RM, Gilman RH, Montenegro T, Bernal T, Martinez SM, et al. Serum antigen detection in the diagnosis, treatment, and follow-up of neurocysticercosis patients. Transactions of the Royal Society of Tropical Medicine and Hygiene. 2000;94(6):673-6.
[13]	Garcia HH, Gonzalez AE, Gilman RH, Bernal T, Rodriguez S, Pretell EJ, et al. Circulating parasite antigen in patients with hydrocephalus secondary to neurocysticercosis. Am J Trop Med Hyg. 2002;66(4):427-30.
[14]	Hernández M, Astudillo OG, Diego G, de-la-Rosa-Arana JL, Meza-Lucas A, García-Rodea R, et al. Immunodiagnosis of human neurocysticercosis: comparative performance of serum diagnostic tests in Mexico. Parasitology research. 2019;118(10):2891-9.
[15]	Nguekam, Zoli AP, Ongolo-Zogo P, Dorny P, Brandt J, Geerts S. Follow-up of neurocysticercosis patients after treatment using an antigen detection ELISA. Parasite. 2003;10(1):65-8.
[16]	Oommen A, Prabhakaran V, Rajshekhar V, Murrell KD. Clinical immunodiagnosis of neurocysticercosis : the single cyst challenge. Department of Neurological Sciences, Christian Medical College, Vellore, India Danish Center for Experimental Parasitology, Department of Veterinary Microbiology, Royal Veterinary and Agricultural University, Denmark: SEAMEO TROPMED Network; 2004 2004. 227-30 p.
[17]	Parkhouse RME, Carpio A, Campoverde A, Sastre P, Rojas G, Cortez MM. Reciprocal contribution of clinical studies and the HP10 antigen ELISA for the diagnosis of extraparenchymal neurocysticercosis. Acta tropica. 2018;178:119-23.
[18]	Rodriguez S, Dorny P, Tsang VC, Pretell EJ, Brandt J, Lescano AG, et al. Detection of Taenia solium antigens and anti-T. solium antibodies in paired serum and cerebrospinal fluid samples from patients with intraparenchymal or extraparenchymal neurocysticercosis. The Journal of infectious diseases. 2009;199(9):1345-52.
[19]	Stelzle D, Makasi CE, Schmidt V, Van Damme I, Trevisan C, Ruether C, et al. Evaluation of a point-of-care test for the diagnosis of Taenia solium neurocysticercosis in rural southern Tanzania: a diagnostic accuracy study. Lancet Infect Dis. 2024;24(1):98-106.
[20]	Zea-Vera A, Cordova EG, Rodriguez S, Gonzales I, Pretell EJ, Castillo Y, et al. Parasite antigen in serum predicts the presence of viable brain parasites in patients with apparently calcified cysticercosis only. Clin Infect Dis. 2013;57(7):e154-9.
[21]	Zulu G, Stelzle D, Mwape KE, Van Damme I, Trevisan C, Mubanga C, et al. The performance of a point-of-care test for the diagnosis of neurocysticercosis in a resource-poor community setting in Zambia - A diagnostic accuracy study. ssrn [Preprint]. 2024 [posted 2024 Mar 7]. Available from: https://papers.ssrn.com/sol3/Papers.cfm?abstract_id=4746924 doi: 10.2139/ssrn.4746924.

## Sheet: ag detection other - serum
Serological antigen detection: Co-agglutination - serum
Record	Reference	Laboratory (Diagnostic reagent)	Target	Cut-off: value	Cut-off: calculation	Se	TP	TP+FN	Se: detailed	Sp CG	TN CG	TN+FP CG	Sp OIG	TN OIG	TN+FP OIG	Sp CG + OIG	TN CG+OIG	TN+FP CG+OIG	Cross-reactivity
Parija 2004	[1]	NA (Tso pAb W)	NA	NA	The serum specimen showing agglutination with sensitised cells and not with unsensitised cells was considered to be positive.	0.75	6	8	trans/inact mult 6/8	1	25	25	0.909	10	11	0.972	35	36	me 1/11
Parija 2006	[2]	NA (Tso pAb W)	NA	NA	Agglutination with the sensitized cells and not with the unsensitized cells was considered to be a positive result.	0.714	5	7	NA	0.95	19	20	0.825	33	40	0.867	52	60	fl 2/10, tp 1/10, ce 4/20
References
[1]	Parija M, Biswas R, Harish BN, Parija SC. Detection of specific cysticercus antigen in the urine for diagnosis of neurocysticercosis. Acta tropica. 2004;92(3):253-60.
[2]	Parija SC, Rajesh Reddy S. Co-agglutination test for cysticercus antigen detection in the serum for the diagnosis of cysticercosis. Tropical doctor. 2006;36(3):144-7.

## Sheet: WB - urine
Urinary antibody detection: Western blot - urine
Record	Reference	Laboratory (Diagnostic reagent)	Target	Cut-off: value	Cut-off: calculation	Se	TP	TP+FN	Se: detailed	Sp CG	TN CG	TN+FP CG	Sp OIG	TN OIG	TN+FP OIG	Sp CG + OIG	TN CG+OIG	TN+FP CG+OIG	Cross-reactivity
Atluri 2009a	[1]	NA (Tso ES)	NA	reaction with >= 1 antigenic fraction	NA	76.8%	96	125	SCG 85/111, act SCG NS/109, inact SCG NS/2, mult 11/14, act mult NS/11, inact mult NS/3, act 92/120, inact 4/5	58.8%	50	85	0.25	10	40	0.48	60	125	ml NS/10, tp NS/7, hd NS/9, am NS/12, as NS/2
		NA (Tso LMM)	NA	reaction with >= 1 antigenic fraction	NA	50.4%	63	125	SCG 56/111, act SCG NS/109, inact SCG NS/2, mult 7/14, act mult NS/11, inact mult NS/3, act 59/120, inact 4/5	41.2%	35	85	0.35	14	40	39.2%	49	125	ml NS/10, tp NS/7, hd NS/9, am NS/12, as NS/2
Sahu 2014	[2]	NA (19.5 kDa + 16 kDa + 10 kDa somatic ag)	rabbit anti-somatic ag polycolnal antibodies (IgG)	NA	NA	0.5	12	24	NA	NA	NA	50	NA	NA	50	0.97	97	100	Mbt NS/5, ce NS/16, fl NS/26, hm NS/3
		NA (32 kDa + 15 kDa + 9 kDa ES)	rabbit anti-ES ag polycolnal antibodies (IgG)	NA	NA	62.5%	15	24	NA	NA	NA	50	NA	NA	50	0.96	96	100	Mbt NS/5, ce NS/16, fl NS/26, hm NS/3
References
[1]	Atluri SR, Singhi P, Khandelwal N, Malla N. Evaluation of excretory secretory and 10-30 kDa antigens of Taenia solium Cysticerci by EITB assay for the diagnosis of neurocysticercosis. Parasite Immunol. 2009;31(3):151-5.
[2]	Sahu PS, Parija S, Kumar D, Jayachandran S, Narayan S. Comparative profile of circulating antigenic peptides in CSF, serum & urine from patients with neurocysticercosis diagnosed by immunoblotting. Parasite immunology. 2014;36(10):509-21.

## Sheet: ab ELISA - urine
Urinary antibody detection: ab ELISA - urine
Record	Reference	Laboratory (Diagnostic reagent)	Target	Cut-off: value	Cut-off: calculation	Se	TP	TP+FN	Se: detailed	Sp CG	TN CG	TN+FP CG	Sp OIG	TN OIG	TN+FP OIG	Sp CG + OIG	TN CG+OIG	TN+FP CG+OIG	Cross-reactivity
Atluri 2009b	[1]	NA (Tso CSE)	IgG	NA	mean absorbance of the five nega- tive control urine samples plus 2 S.D.	0.464	58	125	SCG act 46/109, SCG inact 2/2, act mult 7/11, par inact mult 3/3	NA	NA	85	NA	NA	40	0.664	83	125	ml NS/10, tp NS/7, hd NS/9, am NS/12, as NS/2
		NA (Tso ES)	IgG	NA	mean absorbance of the five nega- tive control urine samples plus 2 S.D.	0.44	55	125	SCG act 44/109, SCG inact 2/2, act mult 6/11, par inact mult 3/3	NA	NA	85	NA	NA	40	0.652	82	125	ml NS/10, tp NS/7, hd NS/9, am NS/12, as NS/3
		NA (Tso LMM)	IgG	NA	mean absorbance of the five nega- tive control urine samples plus 2 S.D.	0.472	59	125	SCG act 48/109, SCG inact 2/2, act mult 7/11, par inact mult 2/3	NA	NA	85	NA	NA	40	0.584	73	125	ml NS/10, tp NS/7, hd NS/9, am NS/12, as NS/4
References
[1]	Atluri SR, Singhi P, Khandelwal N, Malla N. Neurocysticercosis immunodiagnosis using Taenia solium cysticerci crude soluble extract, excretory secretory and lower molecular mass antigens in serum and urine samples of Indian children. Acta Trop. 2009;110(1):22-7.

## Sheet: ag ELISA - urine
Urinary antigen detection: ag ELISA - urine
Record	Reference	Laboratory (Diagnostic reagent)	Target	Cut-off: value	Cut-off: calculation	Se	TP	TP+FN	Se: detailed	Sp CG	TN CG	TN+FP CG	Sp OIG	TN OIG	TN+FP OIG	Sp CG + OIG	TN CG+OIG	TN+FP CG+OIG	Cross-reactivity
Castillo 2009	[1]	NA (B158C11)	NA	0.028	A sample was considered positive if the OD was higher than the mean of eight known negative samples plus 3 SD.	0.552	48	87	par act sing 5/8, par act mult 25/26, par trans sing/mult 2/7, par inact sing/mult 6/36, expar sub 10/10	1	24	24	NA	NA	NA	NA	NA	NA	NA
References
[1]	Castillo Y, Rodriguez S, García HH, Brandt J, Van Hul A, Silva M, et al. Urine antigen detection for the diagnosis of human neurocysticercosis. The American journal of tropical medicine and hygiene. 2009;80(3):379-83.

## Sheet: ag detection other - urine
Urinary antigen detection: co-agglutination - urine
Record	Reference	Laboratory (Diagnostic reagent)	Target	Cut-off: value	Cut-off: calculation	Se	TP	TP+FN	Se: detailed	Sp CG	TN CG	TN+FP CG	Sp OIG	TN OIG	TN+FP OIG	Sp CG + OIG	TN CG+OIG	TN+FP CG+OIG	Cross-reactivity
Parija 2004	[1]	NA (Tso pAb W)	NA	NA	The urine specimen showing agglutination with sensitised cells and not with unsensitised cells was considered to be positive.	0.625	5	8	trans/inact mult 5/8	1	25	25	0.909	10	11	0.972	35	36	me 1/11
Urinary antigen detection: dipstick - urine
Record	Reference	Laboratory (Diagnostic reagent)	Target	Cut-off: value	Cut-off: calculation	Se	TP	TP+FN	Se: detailed	Sp CG	TN CG	TN+FP CG	Sp OIG	TN OIG	TN+FP OIG	Sp CG + OIG	TN CG+OIG	TN+FP CG+OIG	Cross-reactivity
Toribio 2023b	[2]	POC (Tsol mAb TsW8+TsW5)	NA	NA	NA	0.967	29	30	expar sub 29/30	1	10	10	NA	NA	NA	NA	NA	NA	NA
References
[1]	Parija M, Biswas R, Harish BN, Parija SC. Detection of specific cysticercus antigen in the urine for diagnosis of neurocysticercosis. Acta tropica. 2004;92(3):253-60.
[2]	Toribio L, Handali S, Marin Y, Perez E, Castillo Y, Bustos JA, et al. A Rapid Point-of-Care Assay for Cysticercosis Antigen Detection in Urine Samples. The American journal of tropical medicine and hygiene. 2023;108(3):578-80.

## Sheet: Abbreviations
Abbreviations		Abbreviations Laboratory (Diagnostic marker)		Abbreviations Se: detailed		Abbreviations Cross-reactivity
CG	control group	A	aqueous fraction	act	active	ae	alveolar echinococcosis (Em)
FN	false negatives	ag	antigen	expar	extraparenchymal	am	amoebiasis
FP	false positives	aSc	alcoholic extract of scolex	inact	inactive	anc	ancylostomiasis
OIG	Other Infections group	aW	alcoholic extract of whole cyst	mult	multiple	Ancd	Ancylostoma duodenale
Se	sensitivity	CDC	Centers for Disease Control and Prevention	par	parenchymal	ang	angiostrongyliasis
Sp	specificity	CF	cyst fluid	sing	single	an	anisakiasis
TN	true negatives	CSE	cyst soluble extract	sub	subarachnoid	as	ascariasis
TP	true positives	CUF	concanavalin A unbound fraction	trans	transitional	Asl	Ascaris lumbricoides
		CyDA	cysticercosis diagnostic antigen	ven	ventricular	Bac	Balantidium coli
		D	detergent fraction			Blh	Blastocystis hominis
		DEAE	diethylaminoethyl sepharose fraction			br	brucellosis
		ES	excretory-secretory			Brgm	Brugia malayi
		GFF	gel filtration fraction			cp	capillariasis
		GP	glycoprotein			ch	Chagas
		IEF	isoelectric focusing			cl	clonorchiasis
		iIgG	intrathecal IgG			Cls	Clonorchis sinensis
		INdCN	Instituto Nacional de Ciencias Neurológicas Perú			cc	cryptococcosis
		JBF	jacalin bound fraction			Csp	Cryptosporidium parvum
		JUF	jacalin unbound fraction			ce	cystic echinococcosis (Eg)
		LLGP	lentil lectin-based glycoproteins			cm	cytomegalovirus
		LMM	low-molecular weight			dp	diphyllobothriasis
		LMW(P)	low molecular weight (proteins)			Dpp	Diphyllobothrium pacificum
		mAb	monoclonal antibody			df	dirofilariasis
		Me	membrane			Drm	Dracunculus medinensis
		NOG	N-octyl-beta-delta-glucopyranoside extract			Eln	Endolimax nana
		OD	optical density			Amc	Entamoeba coli
		pAb	polyclonal antibody			Amd	Entamoeba dispar
		r	recombinant			Amh	Entamoeba histolytica
		S	saline extract			en	enterobiasis
		s	synthetic			Env	Enterobius vermicularis
		Sc	scolex			fs	fascioliasis
		SDS				Fsg	Fasciola gigantica
		SDS	sodium dodecyl sulphate			Fsh	Fasciola hepatica
		Tcra	Taenia crassiceps			fl	filariasis
		Tsag	Taenia saginata			gi	giardiasis
		TSASP	ammonium sulphate precipitated antigen			Gil	Giardia lamblia
		Ts(o)	Taenia solium			gn	gnathostomiasis
		Ttae	Taenia taeniaeformis			hep	hepatitis
		W	whole cyst extract			hepA	hepatitis A
		wall	cyst wall			hepB	hepatitis B
						hepC	hepatitis C
						hp	heterophyiasis
						hw	hookworm
						hd	hydatidosis / echinococcosis
						hm	hymenolepiasis
						Hmn	Hymenolepis nana
						im	infectious mononucleosis
						ls	leishmaniasis
						Lsc	Leishmania chagasi
						Lsd	Leishmania donovani
						Lsm	Leishmania mexicana
						Lst	Leishmania tropica
						le	leprosy
						lo	loiasis
						ml	malaria
						ms	measles
						me	meningoencephalitis
						mn	mononucleosis
						Mbt	Mycobacterium tuberculosis
						oc	onchocerciasis
						Ocv	Onchocerca volvulus
						op	opistorchiasis
						pg	paragonimiasis
						Pgw	Paragonimus westermani
						pl	plasmodiasis
						Plf	Plasmodium falciparum
						ra	rheumatoid arthritis
						Ssj	Schistosoma japonicum
						ss	schistosomiasis
						Ssh	Schistosoma haematobium
						Ssm	Schistosoma mansoni
						sth	soil-transmitted helminths
						sp	sparganosis
						st	strongyloidasis
						Sts	Strongyloides stercoralis
						sy	syphilis
						tae	taeniasis
						Tas	T asiatica taeniasis
						Tsag	T saginata taeniasis
						Tsot	T solium taeniasis
						Tserc	T serialis / multiceps = coenurosis
						Tnt	Terranova trichiuris
						tc	toxocariasis
						Tcc	Toxocara canis
						tp	toxoplasmosis
						Tpg	Toxoplasma gondii
						Trpp	Treponema pallidum
						trn	trichinellosis / trichinosis
						Trns	Trichinella spiralis
						tr	trichuriasis
						Trt	Trichuris trichiura
						trp	trypanosomiasis
						Trpc	Trypanosoma cruzi
						Wub	Wuchereria bancrofti
