# Supplementary material for: Accuracy of immunological tests on serum and urine for diagnosis of Taenia solium neurocysticercosis: A systematic review
Source: PLoS Negl Trop Dis. 2024 Nov 11;18(11):e0012643. doi: 10.1371/journal.pntd.0012643 (PMC11581404; doi:10.1371/journal.pntd.0012643)
Supplement: S3 Table — (XLSX) [file pntd.0012643.s007.xlsx]

## Sheet: Sheet1
S3 Table. Reporting recommendations for diagnostic accuracy studies regarding neurocysticercosis diagnostic tests.
1	Methodology
	Item	Minimal	Recommended (additional to minimal)
1.1	Participants
	Participant selection	Eligibility criteria for patient group and control group.	1) Include in eligibility criteria comparative data on: - personal characteristics, e.g. age, gender - demographic characteristics, i.e. country/area of residence - symptoms - compliance with NCC diagnostic criteria - previous diagnostic/treatment management (including specifications, setting and timing) - NCC type (localization/stage/number of cysts) - other diseases than NCC 2) Specify sampling…
	Setting	1) Country/area where the study is performed 2) Setting of the study (e.g. hospital-based / community-based)	/
	Sampling	Samples obtained: - specimen type	- collection site (e.g. clinical trial, existing database) - procurement method - processing method (if applicable) - storage method (if applicable)
1.2	Tests
	Index test	1) Test characteristics: - test format 2) Diagnostic reagent: - type 3) Sample: - pretreatment/dilution (if applicable) - volume needed for test 4) Test methodology - protocol steps (sufficiently to allow replication) 5) Threshold value / calculation method	2) Diagnostic reagent: - type (in case of antigen: species/strain) - procurement method - preparation/synthetization method 4) Test methodology: - used reagents and products, including quantity, storage method, and preparation (if required) - used equipment - protocol steps (sufficiently to allow replication) 6) Detected analyte
	Reference standard	1) Test characteristics: - type/test format 2) Sample (if applicable): - specimen type	3) Threshold value / calculation method 4) Other specifications (if applicable)
1.3	Timing and blinding
	Sequence	Sequence of index test and reference standard.	1) Specified interval between sampling and index test 2) Specified interval between index test and reference standard
	Blinding	/	1) Confirmation of index test results blinding to the reference standard 2) Confirmation of reference standard results blinding to the index test
2	Results
	Item	Minimal	Recommended (additional to minimal)
2.1	Participants/Tests
		Specify the number of included participants in the patient group. Regarding all patient group participants, the following results must be provided: 1) Cyst characteristics: - cyst localization (i.e. parenchymal / extraparenchymal) - cyst stage, in case of parenchymal localization (i.e. active / inactive) - number of cysts (i.e. single / multiple); 2) Used index test, test results 3) Used referenc…	1) Cyst characteristics: - cyst localization (i.e. parenchymal, with detailed specifications / extraparenchymal subarachnoid, with detailed specifications / extraparenchymal ventricular) - cyst stage, in case of parenchymal localization (i.e. active, with detailed specifications / inactive) - number of cysts (i.e. exact number) 4) Presence of other (infectious) diseases than NCC (if applicable) 5…
		Specify the number of included participants in the control group. Regarding all control group participants, the following results must be provided: 1) Used index test, test results	2) Used reference standard, test results (if applicable) 3) Account for missing results (e.g. reason for loss to follow-up)
2.2	Test performance
		Regarding all used index tests, the following results must be provided, for the patient group as a whole and/or for the patient group fraction with specific cyst localization/stage/number: - estimates of diagnostic accuracy	- estimates of diagnostic accuracy, expressed using predefined accuracy measures, and their precision (e.g. confidence intervals)
