# Supplementary material for: Accuracy of immunological tests on serum and urine for diagnosis of Taenia solium neurocysticercosis: A systematic review
Source: PLoS Negl Trop Dis. 2024 Nov 11;18(11):e0012643. doi: 10.1371/journal.pntd.0012643 (PMC11581404; doi:10.1371/journal.pntd.0012643)
Supplement: S5 Table — (XLSX) [file pntd.0012643.s009.xlsx]

## Sheet: confidence scaling
S5 Table. Confidence scaling and record selection procedure.
Study characteristics				Samples	Immunological test
					General information
Authors	Title	Year of publication	Reference	Biological specimen	Type
						Se/cysts (proportion)		Se/cysts (%)	location (green = 'definitive', orange = 'probable', yellow = 'possible')	phase (green = 'definitive', orange = 'probable', yellow = 'possible')	number of cysts	include with low confidence / include with high confidence / exclude	Sp (proportion)		Sp (%)	Sp o.i. group (proportion)		Sp o.i. group (%)	Sp control + o.i. group (proprotion)		Sp control + o.i. group (%)
Agrawal, I., Mittal, M. and Mittal, G.	A comparative study of single versus multiple cysts of neurocysticercosis based on their clinico-serological profile	2017	[1]	serum	ab ELISA	16	30	53.3	-	-	1		30	30	100.0	-	-	-	-	-	-
						23	30	76.7	-	-	multiple (NS)
						-	-	-	-	-	-
						-	-	-	-	-	-
						-	-	-	-	-	-
						-	-	-	-	-	-
						-	-	-	-	-	-
						-	-	-	-	-	-
						-	-	-	-	-	-
						-	-	-	-	-	-
						-	-	-	-	-	-
						-	-	-	-	-	-
						-	-	-	-	-	-
						-	-	-	-	-	-
						-	-	-	-	-	-
						-	-	-	-	-	-
						-	-	-	-	-	-
						-	-	-	-	-	-
						-	-	-	-	-	-
						-	-	-	-	-	-
Agudelo, P.; Botero, D. and Palacio, L. G	Evaluation of the ELISA method for diagnosis of human cysticercosis in an endemic region	2005	[2]	serum	DOT-blot assay	41	45	91.1	parenchymal	active	>2	low confidence	37	37	100.0	43	43	100.0	80	80	100.0
						-	-	-	-	-	-
						-	-	-	-	-	-
						-	-	-	-	-	-
						-	-	-	-	-	-
						-	-	-	-	-	-
						-	-	-	-	-	-
						-	-	-	-	-	-
						-	-	-	-	-	-
						-	-	-	-	-	-
						-	-	-	-	-	-
						-	-	-	-	-	-
						-	-	-	-	-	-
						-	-	-	-	-	-
						-	-	-	-	-	-
						-	-	-	-	-	-
						-	-	-	-	-	-
						-	-	-	-	-	-
						-	-	-	-	-	-
						-	-	-	-	-	-
Aguilar-Rebolledo, F., Meza-Lucas, A., Torres, J., Cedillo-Rivera, R., Enciso, A., Garcia, R.C., Muñoz, O. and Correa, D.	Evaluation of the enyme-linked immunoelectrotransfer blot assay for diagnosis of neurocysticercosis in children	2002	[3]	serum	immunoblot/EITB	10	17	59.0	-	active	1		48	50	96.0	-	-	-	-	-	-
						7	7	100.0	-	active	multiple (NS)
						1	1	100.0	parenchymal	calcified	multiple (NS)
						12	14	86.0	parenchymal	active / calcified	-
						0	5	0.0	extraparenchymal subarachnoid	active	-
						6	6	100.0	parenchymal + extraparenchymal subarachnoid	active	-
						-	-	-	-	-	-
						11	13	84.6	parenchymal	active	-	high confidence
						1	1	100.0	parenchymal	calcified	-	high confidence
						0	5	0.0	extraparenchymal subarachnoid	active	-	high confidence
						6	6	100.0	parenchymal + extraparenchymal subarachnoid	active	-	high confidence
						-	-	-	-	-	-
						-	-	-	-	-	-
						-	-	-	-	-	-
						-	-	-	-	-	-
						-	-	-	-	-	-
						-	-	-	-	-	-
						-	-	-	-	-	-
						-	-	-	-	-	-
						-	-	-	-	-	-
Ahn, C.-S., Bae, Y.-A., Kim, S.-H., Kim, J.-G., Yu, J.-R., Yang, H.-J., Eom, K.S., Wang, H., Kang, I., Yang, Y. and Kong, Y.	Spatiotemporal expression patterns and antibody reactivity of taeniidae endophilin B1	2016	[4]	serum	immunoblot/EITB	142	169	84.0	-	active	multiple (NS)	exclude	75	75	100.0	246	423	58.2	321	498	64.5
						74	102	72.5	parenchymal	calcified	multiple (NS)	high confidence
						-	-	-	-	-	-
						-	-	-	-	-	-
						-	-	-	-	-	-
						-	-	-	-	-	-
						-	-	-	-	-	-
						-	-	-	-	-	-
						-	-	-	-	-	-
						-	-	-	-	-	-
						-	-	-	-	-	-
						-	-	-	-	-	-
						-	-	-	-	-	-
						-	-	-	-	-	-
						-	-	-	-	-	-
						-	-	-	-	-	-
						-	-	-	-	-	-
						-	-	-	-	-	-
						-	-	-	-	-	-
						-	-	-	-	-	-
Anadure, R.K., Wilson, V., Ragini, Saxena, R., Mohimen, A., Sivasankar, R. and Abhisheka, K.	A multicentric study on the clinical profile, serology, neuroimaging and treatment of neurocysticercosis	2020	[5]	serum	ab ELISA	3	14	21.4	parenchymal	calcified	1 / multiple (NS)	high confidence	46	50	92.0	-	-	-	-	-	-
						16	60	26.7	parenchymal / extraparenchymal	active / transition	1 / multiple (NS)	exclude
						9	31	29.0	parenchymal	-	1
						NA	14	NA	parenchymal	active	1
						NA	10	NA	parenchymal	transition	1
						NA	7	NA	parenchymal	calcified	1
						10	43	23.3	parencymal / extraparenchymal	-	multiple (NS)
						NA	40	NA	parenchymal	-	multiple (NS)
						NA	5	NA	parenchymal	active	multiple (NS)
						NA	17	NA	parenchymal	active + transition	multiple (NS)
						NA	4	NA	parenchymal	transition	multiple (NS)
						NA	7	NA	parenchymal	transition + calcified	multiple (NS)
						NA	7	NA	parenchymal	calcified	multiple (NS)
						NA	1	NA	extraparenchymal subarachnoid	-	multiple (NS)
						NA	1	NA	extraparenchymal ventricular	-	multiple (NS)
						NA	1	NA	spinal	-	multiple (NS)
						-	-	-	-	-	-
						-	-	-	-	-	-
						-	-	-	-	-	-
						-	-	-	-	-	-
Arora, N., Kaur, R., Rawat, S.S, Kumar, A., Singh, A.K., Tripathi, S., Mishra, A., Singh, G. and Prasad, A.	Evaluation of Taenia solium cyst fluid-based enzyme linked immunoelectro transfer blot for Neurocysticercosis diagnosis in urban and highly endemic rural population of North India	2020	[6]	serum	ab ELISA	NA	72	NA	-	-	1		NA	287	NA	-	-	-	-	-	-
						NA	19	NA	-	-	2
						NA	28	NA	-	-	>2
						NA	12	NA	-	active	-
						NA	18	NA	-	transition	-
						NA	64	NA	-	calcified	-
						NA	25	NA	-	multiple stages	-
						-	-	-	-	-	-
						-	-	-	-	-	-
						-	-	-	-	-	-
						-	-	-	-	-	-
						-	-	-	-	-	-
						-	-	-	-	-	-
						-	-	-	-	-	-
						-	-	-	-	-	-
						-	-	-	-	-	-
						-	-	-	-	-	-
						-	-	-	-	-	-
						-	-	-	-	-	-
						-	-	-	-	-	-
Arora, N., Kaur, R., Rawat, S.S, Kumar, A., Singh, A.K., Tripathi, S., Mishra, A., Singh, G. and Prasad, A.	Evaluation of Taenia solium cyst fluid-based enzyme linked immunoelectro transfer blot for Neurocysticercosis diagnosis in urban and highly endemic rural population of North India	2020	[6]	serum	immunoblot/EITB	25	29	86.2	-	-	1		96	287	33.4	-	-	-	-	-	-
						3	4	75.0	-	-	2
						8	8	100.0	-	-	>2
						NA	12	NA	-	active	-
						NA	18	NA	-	transition	-
						NA	64	NA	-	calcified	-
						NA	25	NA	-	multiple stages	-
						-	-	-	-	-	-
						-	-	-	-	-	-
						-	-	-	-	-	-
						-	-	-	-	-	-
						-	-	-	-	-	-
						-	-	-	-	-	-
						-	-	-	-	-	-
						-	-	-	-	-	-
						-	-	-	-	-	-
						-	-	-	-	-	-
						-	-	-	-	-	-
						-	-	-	-	-	-
						-	-	-	-	-	-
Arruda, G.C., da Silva, A.D.T., Quagliato, E.M.A.B., Maretti, M.A. and Rossi, C.L.	Evaluation of Taenia solium and Taenia crassiceps cysticercal antigens for the serodiagnosis of neurocysticercosis	2005	[7]	serum	ab ELISA	0	1	0.0	parenchymal + extraparenchymal ventricular	active + calcified	multiple (NS)	high confidence	48	48	100.0	29	32	90.6	77	80	96.2
						17	22	77.3	NA	NA	NA
						-	-	-	-	-	-
						-	-	-	-	-	-
						-	-	-	-	-	-
						-	-	-	-	-	-
						-	-	-	-	-	-
						-	-	-	-	-	-
						-	-	-	-	-	-
						-	-	-	-	-	-
						-	-	-	-	-	-
						-	-	-	-	-	-
						-	-	-	-	-	-
						-	-	-	-	-	-
						-	-	-	-	-	-
						-	-	-	-	-	-
						-	-	-	-	-	-
						-	-	-	-	-	-
						-	-	-	-	-	-
						-	-	-	-	-	-
Arruda, G.C., da Silva, A.D.T., Quagliato, E.M.A.B., Maretti, M.A. and Rossi, C.L.	Evaluation of Taenia solium and Taenia crassiceps cysticercal antigens for the serodiagnosis of neurocysticercosis	2005	[7]	serum	ab ELISA	0	1	0.0	parenchymal + extraparenchymal ventricular	active + calcified	multiple (NS)	high confidence	NA	48	NA	NA	32	NA	77	80	96.2
						16	22	72.7	NA	NA	NA
						-	-	-	-	-	-
						-	-	-	-	-	-
						-	-	-	-	-	-
						-	-	-	-	-	-
						-	-	-	-	-	-
						-	-	-	-	-	-
						-	-	-	-	-	-
						-	-	-	-	-	-
						-	-	-	-	-	-
						-	-	-	-	-	-
						-	-	-	-	-	-
						-	-	-	-	-	-
						-	-	-	-	-	-
						-	-	-	-	-	-
						-	-	-	-	-	-
						-	-	-	-	-	-
						-	-	-	-	-	-
						-	-	-	-	-	-
Arruda, G.C., da Silva, A.D.T., Quagliato, E.M.A.B., Maretti, M.A. and Rossi, C.L.	Evaluation of Taenia solium and Taenia crassiceps cysticercal antigens for the serodiagnosis of neurocysticercosis	2005	[7]	serum	ab ELISA	0	1	0.0	parenchymal + extraparenchymal ventricular	active + calcified	multiple (NS)	high confidence	48	48	100.0	29	32	90.6	77	80	96.2
						21	22	95.5	NA	NA	NA
						-	-	-	-	-	-
						-	-	-	-	-	-
						-	-	-	-	-	-
						-	-	-	-	-	-
						-	-	-	-	-	-
						-	-	-	-	-	-
						-	-	-	-	-	-
						-	-	-	-	-	-
						-	-	-	-	-	-
						-	-	-	-	-	-
						-	-	-	-	-	-
						-	-	-	-	-	-
						-	-	-	-	-	-
						-	-	-	-	-	-
						-	-	-	-	-	-
						-	-	-	-	-	-
						-	-	-	-	-	-
						-	-	-	-	-	-
Arruda, G.C., da Silva, A.D.T., Quagliato, E.M.A.B., Maretti, M.A. and Rossi, C.L.	Evaluation of Taenia solium and Taenia crassiceps cysticercal antigens for the serodiagnosis of neurocysticercosis	2005	[7]	serum	ab ELISA	0	1	0.0	parenchymal + extraparenchymal ventricular	active + calcified	multiple (NS)	high confidence	NA	48	NA	NA	32	NA	77	80	96.2
						14	22	63.6	NA	NA	NA
						-	-	-	-	-	-
						-	-	-	-	-	-
						-	-	-	-	-	-
						-	-	-	-	-	-
						-	-	-	-	-	-
						-	-	-	-	-	-
						-	-	-	-	-	-
						-	-	-	-	-	-
						-	-	-	-	-	-
						-	-	-	-	-	-
						-	-	-	-	-	-
						-	-	-	-	-	-
						-	-	-	-	-	-
						-	-	-	-	-	-
						-	-	-	-	-	-
						-	-	-	-	-	-
						-	-	-	-	-	-
						-	-	-	-	-	-
Arruda, G.C., da Silva, A.D.T., Quagliato, E.M.A.B., Maretti, M.A. and Rossi, C.L.	Evaluation of Taenia solium and Taenia crassiceps cysticercal antigens for the serodiagnosis of neurocysticercosis	2005	[7]	serum	ab ELISA	0	1	0.0	parenchymal + extraparenchymal ventricular	active + calcified	multiple (NS)	high confidence	48	48	100.0	27	32	84.4	75	80	93.7
						14	22	63.6	NA	NA	NA
						-	-	-	-	-	-
						-	-	-	-	-	-
						-	-	-	-	-	-
						-	-	-	-	-	-
						-	-	-	-	-	-
						-	-	-	-	-	-
						-	-	-	-	-	-
						-	-	-	-	-	-
						-	-	-	-	-	-
						-	-	-	-	-	-
						-	-	-	-	-	-
						-	-	-	-	-	-
						-	-	-	-	-	-
						-	-	-	-	-	-
						-	-	-	-	-	-
						-	-	-	-	-	-
						-	-	-	-	-	-
						-	-	-	-	-	-
Arruda, G.C., da Silva, A.D.T., Quagliato, E.M.A.B., Maretti, M.A. and Rossi, C.L.	Evaluation of Taenia solium and Taenia crassiceps cysticercal antigens for the serodiagnosis of neurocysticercosis	2005	[7]	serum	ab ELISA	0	1	0.0	parenchymal + extraparenchymal ventricular	active + calcified	multiple (NS)	high confidence	NA	48	NA	NA	32	NA	77	80	96.2
						11	22	50.0	NA	NA	NA
						-	-	-	-	-	-
						-	-	-	-	-	-
						-	-	-	-	-	-
						-	-	-	-	-	-
						-	-	-	-	-	-
						-	-	-	-	-	-
						-	-	-	-	-	-
						-	-	-	-	-	-
						-	-	-	-	-	-
						-	-	-	-	-	-
						-	-	-	-	-	-
						-	-	-	-	-	-
						-	-	-	-	-	-
						-	-	-	-	-	-
						-	-	-	-	-	-
						-	-	-	-	-	-
						-	-	-	-	-	-
						-	-	-	-	-	-
Arruda, G.C., da Silva, A.D.T., Quagliato, E.M.A.B., Maretti, M.A. and Rossi, C.L.	Evaluation of Taenia solium and Taenia crassiceps cysticercal antigens for the serodiagnosis of neurocysticercosis	2005	[7]	serum	ab ELISA	0	1	0.0	parenchymal + extraparenchymal ventricular	active + calcified	multiple (NS)	high confidence	48	48	100.0	28	32	87.5	76	80	95.0
						21	22	95.5	NA	NA	NA
						-	-	-	-	-	-
						-	-	-	-	-	-
						-	-	-	-	-	-
						-	-	-	-	-	-
						-	-	-	-	-	-
						-	-	-	-	-	-
						-	-	-	-	-	-
						-	-	-	-	-	-
						-	-	-	-	-	-
						-	-	-	-	-	-
						-	-	-	-	-	-
						-	-	-	-	-	-
						-	-	-	-	-	-
						-	-	-	-	-	-
						-	-	-	-	-	-
						-	-	-	-	-	-
						-	-	-	-	-	-
						-	-	-	-	-	-
Arruda, G.C., Quagliato, E.M.A.B. and Rossi, C.L.	Intrathecal synthesis of specific immunoglobulin G antibodies in neurocysticercosis: evaluation of antibody concentrations by enzyme-linked immunosorbent assay using a whole cysticercal extract and cyst vesicular fluid as antigens	2006	[8]	serum	ab ELISA	-	-	-	NA	NA	NA		NA	48	NA	NA	32	NA	77	80	96.2
						-	-	-	-	-	-
						-	-	-	-	-	-
						-	-	-	-	-	-
						-	-	-	-	-	-
						-	-	-	-	-	-
						-	-	-	-	-	-
						-	-	-	-	-	-
						-	-	-	-	-	-
						-	-	-	-	-	-
						-	-	-	-	-	-
						-	-	-	-	-	-
						-	-	-	-	-	-
						-	-	-	-	-	-
						-	-	-	-	-	-
						-	-	-	-	-	-
						-	-	-	-	-	-
						-	-	-	-	-	-
						-	-	-	-	-	-
						-	-	-	-	-	-
Arruda, G.C., Quagliato, E.M.A.B. and Rossi, C.L.	Intrathecal synthesis of specific immunoglobulin G antibodies in neurocysticercosis: evaluation of antibody concentrations by enzyme-linked immunosorbent assay using a whole cysticercal extract and cyst vesicular fluid as antigens	2006	[8]	serum	ab ELISA	-	-	-	NA	NA	NA		NA	48	NA	NA	32	NA	77	80	96.2
						-	-	-	-	-	-
						-	-	-	-	-	-
						-	-	-	-	-	-
						-	-	-	-	-	-
						-	-	-	-	-	-
						-	-	-	-	-	-
						-	-	-	-	-	-
						-	-	-	-	-	-
						-	-	-	-	-	-
						-	-	-	-	-	-
						-	-	-	-	-	-
						-	-	-	-	-	-
						-	-	-	-	-	-
						-	-	-	-	-	-
						-	-	-	-	-	-
						-	-	-	-	-	-
						-	-	-	-	-	-
						-	-	-	-	-	-
						-	-	-	-	-	-
Arruda, G.C., Quagliato, E.M.A.B. and Rossi, C.L.	Intrathecal synthesis of specific immunoglobulin G antibodies in neurocysticercosis: evaluation of antibody concentrations by enzyme-linked immunosorbent assay using a whole cysticercal extract and cyst vesicular fluid as antigens	2006	[8]	serum	ab ELISA	-	-	-	NA	NA	NA		-	-	-	-	-	-	-	-	-
						-	-	-	-	-	-
						-	-	-	-	-	-
						-	-	-	-	-	-
						-	-	-	-	-	-
						-	-	-	-	-	-
						-	-	-	-	-	-
						-	-	-	-	-	-
						-	-	-	-	-	-
						-	-	-	-	-	-
						-	-	-	-	-	-
						-	-	-	-	-	-
						-	-	-	-	-	-
						-	-	-	-	-	-
						-	-	-	-	-	-
						-	-	-	-	-	-
						-	-	-	-	-	-
						-	-	-	-	-	-
						-	-	-	-	-	-
						-	-	-	-	-	-
Arruda, G.C., Quagliato, E.M.A.B. and Rossi, C.L.	Intrathecal synthesis of specific immunoglobulin G antibodies in neurocysticercosis: evaluation of antibody concentrations by enzyme-linked immunosorbent assay using a whole cysticercal extract and cyst vesicular fluid as antigens	2006	[8]	serum	ab ELISA	-	-	-	NA	NA	NA		-	-	-	-	-	-	-	-	-
						-	-	-	-	-	-
						-	-	-	-	-	-
						-	-	-	-	-	-
						-	-	-	-	-	-
						-	-	-	-	-	-
						-	-	-	-	-	-
						-	-	-	-	-	-
						-	-	-	-	-	-
						-	-	-	-	-	-
						-	-	-	-	-	-
						-	-	-	-	-	-
						-	-	-	-	-	-
						-	-	-	-	-	-
						-	-	-	-	-	-
						-	-	-	-	-	-
						-	-	-	-	-	-
						-	-	-	-	-	-
						-	-	-	-	-	-
						-	-	-	-	-	-
Arthi, E. and Selvi, R.	Seroprevalence of neurocysticercosis among epilepsy patients in Chennai, Southern India-A cross-sectional study	2021	[9]	serum	immunoblot/EITB	3	7	42.9	parenchymal	active	1	high confidence	-	-	-	-	-	-	-	-	-
						5	11	45.5	parenchymal	transition	1	high confidence
						0	2	0.0	parenchymal	calcified	1	high confidence
						-	-	-	-	-	-
						-	-	-	-	-	-
						-	-	-	-	-	-
						-	-	-	-	-	-
						-	-	-	-	-	-
						-	-	-	-	-	-
						-	-	-	-	-	-
						-	-	-	-	-	-
						-	-	-	-	-	-
						-	-	-	-	-	-
						-	-	-	-	-	-
						-	-	-	-	-	-
						-	-	-	-	-	-
						-	-	-	-	-	-
						-	-	-	-	-	-
						-	-	-	-	-	-
						-	-	-	-	-	-
Astudillo G, Gustavo R, Irazu L and Rodriguez M	Evaluation of an ELISA for anti-cysticercus antibody detection in human sera	2019	[10]	serum	ab ELISA	-	-	-	-	-	-		56	56	100.0	-	-	-	-	-	-
						-	-	-	-	-	-
						-	-	-	-	-	-
						-	-	-	-	-	-
						-	-	-	-	-	-
						-	-	-	-	-	-
						-	-	-	-	-	-
						-	-	-	-	-	-
						-	-	-	-	-	-
						-	-	-	-	-	-
						-	-	-	-	-	-
						-	-	-	-	-	-
						-	-	-	-	-	-
						-	-	-	-	-	-
						-	-	-	-	-	-
						-	-	-	-	-	-
						-	-	-	-	-	-
						-	-	-	-	-	-
						-	-	-	-	-	-
						-	-	-	-	-	-
Atluri, S.R.V., Singhi, P., Khandelwal, N. and Malla, N.	Evaluation of excretory secretory and 10-30 kDa antigens of Taenia solium cysticerci by EITB assay for the diagnosis of neurocysticercosis	2009	[11]	serum	immunoblot/EITB	95	111	85.6	parenchymal	-	1		65	85	76.5	15	40	37.5	80	125	64.0
						93	109	85.3	parenchymal	active	1	high confidence
						2	2	100.0	parenchymal	calcified	1	high confidence
						12	14	85.7	-	-	multiple (NS)
						9	11	81.8	-	active	multiple (NS)	exclude
						3	3	100.0	parenchymal	calcified	multiple (NS)	high confidence
						102	120	85.0	-	active	-
						5	5	100.0	parenchymal	calcified	-
						-	-	-	-	-	-
						-	-	-	-	-	-
						-	-	-	-	-	-
						-	-	-	-	-	-
						-	-	-	-	-	-
						-	-	-	-	-	-
						-	-	-	-	-	-
						-	-	-	-	-	-
						-	-	-	-	-	-
						-	-	-	-	-	-
						-	-	-	-	-	-
						-	-	-	-	-	-
Atluri, S.R.V., Singhi, P., Khandelwal, N. and Malla, N.	Evaluation of excretory secretory and 10-30 kDa antigens of Taenia solium cysticerci by EITB assay for the diagnosis of neurocysticercosis	2009	[11]	serum	immunoblot/EITB	89	111	80.2	parenchymal	-	1		64	85	75.3	18	40	45.0	82	125	65.6
						87	109	79.8	parenchymal	active	1	high confidence
						2	2	100.0	parenchymal	calcified	1	high confidence
						12	14	85.7	-	-	multiple (NS)
						NA	11	NA	-	active	multiple (NS)	exclude
						3	3	100.0	parenchymal	calcified	multiple (NS)	high confidence
						96	120	80.0	-	active	-
						5	5	100.0	parenchymal	calcified	-
						-	-	-	-	-	-
						-	-	-	-	-	-
						-	-	-	-	-	-
						-	-	-	-	-	-
						-	-	-	-	-	-
						-	-	-	-	-	-
						-	-	-	-	-	-
						-	-	-	-	-	-
						-	-	-	-	-	-
						-	-	-	-	-	-
						-	-	-	-	-	-
						-	-	-	-	-	-
Atluri, S.R.V., Singhi, P., Khandelwal, N. and Malla, N.	Evaluation of excretory secretory and 10-30 kDa antigens of Taenia solium cysticerci by EITB assay for the diagnosis of neurocysticercosis	2009	[11]	urine	immunoblot/EITB	85	111	76.5	parenchymal	-	1		50	85	58.8	10	40	25.0	60	125	48.0
						NA	109	NA	parenchymal	active	1
						NA	2	NA	parenchymal	calcified	1
						11	14	78.6	-	-	multiple (NS)
						NA	11	NA	-	active	multiple (NS)
						NA	3	NA	parenchymal	calcified	multiple (NS)
						92	120	76.7	-	active	-
						4	5	80.0	parenchymal	calcified	-	high confidence
						-	-	-	-	-	-
						-	-	-	-	-	-
						-	-	-	-	-	-
						-	-	-	-	-	-
						-	-	-	-	-	-
						-	-	-	-	-	-
						-	-	-	-	-	-
						-	-	-	-	-	-
						-	-	-	-	-	-
						-	-	-	-	-	-
						-	-	-	-	-	-
						-	-	-	-	-	-
Atluri, S.R.V., Singhi, P., Khandelwal, N. and Malla, N.	Evaluation of excretory secretory and 10-30 kDa antigens of Taenia solium cysticerci by EITB assay for the diagnosis of neurocysticercosis	2009	[11]	urine	immunoblot/EITB	56	111	50.4	parenchymal	-	1		35	85	41.2	14	40	35.0	49	125	39.2
						NA	109	NA	parenchymal	active	1
						NA	2	NA	parenchymal	calcified	1
						7	14	50.0	-	-	multiple (NS)
						NA	11	NA	-	active	multiple (NS)
						NA	3	NA	parenchymal	calcified	multiple (NS)
						59	120	49.2	-	active	-
						4	5	80.0	parenchymal	calcified	-	high confidence
						-	-	-	-	-	-
						-	-	-	-	-	-
						-	-	-	-	-	-
						-	-	-	-	-	-
						-	-	-	-	-	-
						-	-	-	-	-	-
						-	-	-	-	-	-
						-	-	-	-	-	-
						-	-	-	-	-	-
						-	-	-	-	-	-
						-	-	-	-	-	-
						-	-	-	-	-	-
Atluri, S.R.V., Singhi, P., Khandelwal, N. and Malla, N.	Neurocysticercosis immunodiagnosis using Taenia solium cysticerci crude soluble extract, excretory secretory lower molecular mass antigens in serum and urine samples of Indian children	2009	[12]	serum	ab ELISA	42	109	38.5	parenchymal	active	1	high confidence	NA	85	NA	NA	40	NA	110	125	88.0
						0	2	0.0	parenchymal	calcified	1	high confidence
						6	11	54.5	-	active	multiple (NS)	exclude
						0	3	0.0	parenchymal	calcified	multiple (NS)	high confidence
						-	-	-	-	-	-
						-	-	-	-	-	-
						-	-	-	-	-	-
						-	-	-	-	-	-
						-	-	-	-	-	-
						-	-	-	-	-	-
						-	-	-	-	-	-
						-	-	-	-	-	-
						-	-	-	-	-	-
						-	-	-	-	-	-
						-	-	-	-	-	-
						-	-	-	-	-	-
						-	-	-	-	-	-
						-	-	-	-	-	-
						-	-	-	-	-	-
						-	-	-	-	-	-
Atluri, S.R.V., Singhi, P., Khandelwal, N. and Malla, N.	Neurocysticercosis immunodiagnosis using Taenia solium cysticerci crude soluble extract, excretory secretory lower molecular mass antigens in serum and urine samples of Indian children	2009	[12]	serum	ab ELISA	72	109	66.0	parenchymal	active	1	high confidence	NA	85	NA	NA	40	NA	96	125	76.8
						1	2	50.0	parenchymal	calcified	1	high confidence
						7	11	63.6	-	active	multiple (NS)	exclude
						0	3	0.0	parenchymal	calcified	multiple (NS)	high confidence
						-	-	-	-	-	-
						-	-	-	-	-	-
						-	-	-	-	-	-
						-	-	-	-	-	-
						-	-	-	-	-	-
						-	-	-	-	-	-
						-	-	-	-	-	-
						-	-	-	-	-	-
						-	-	-	-	-	-
						-	-	-	-	-	-
						-	-	-	-	-	-
						-	-	-	-	-	-
						-	-	-	-	-	-
						-	-	-	-	-	-
						-	-	-	-	-	-
						-	-	-	-	-	-
Atluri, S.R.V., Singhi, P., Khandelwal, N. and Malla, N.	Neurocysticercosis immunodiagnosis using Taenia solium cysticerci crude soluble extract, excretory secretory lower molecular mass antigens in serum and urine samples of Indian children	2009	[12]	serum	ab ELISA	35	109	32.1	parenchymal	active	1	high confidence	NA	85	NA	NA	40	NA	107	125	85.6
						0	2	0.0	parenchymal	calcified	1	high confidence
						3	11	27.3	-	active	multiple (NS)	exclude
						0	3	0.0	parenchymal	calcified	multiple (NS)	high confidence
						-	-	-	-	-	-
						-	-	-	-	-	-
						-	-	-	-	-	-
						-	-	-	-	-	-
						-	-	-	-	-	-
						-	-	-	-	-	-
						-	-	-	-	-	-
						-	-	-	-	-	-
						-	-	-	-	-	-
						-	-	-	-	-	-
						-	-	-	-	-	-
						-	-	-	-	-	-
						-	-	-	-	-	-
						-	-	-	-	-	-
						-	-	-	-	-	-
						-	-	-	-	-	-
Atluri, S.R.V., Singhi, P., Khandelwal, N. and Malla, N.	Neurocysticercosis immunodiagnosis using Taenia solium cysticerci crude soluble extract, excretory secretory lower molecular mass antigens in serum and urine samples of Indian children	2009	[12]	urine	ab ELISA	46	109	42.2	parenchymal	active	1	high confidence	NA	85	NA	NA	40	NA	83	125	66.4
						2	2	100.0	parenchymal	calcified	1	high confidence
						7	11	63.6	-	active	multiple (NS)	exclude
						3	3	100.0	parenchymal	calcified	multiple (NS)	high confidence
						-	-	-	-	-	-
						-	-	-	-	-	-
						-	-	-	-	-	-
						-	-	-	-	-	-
						-	-	-	-	-	-
						-	-	-	-	-	-
						-	-	-	-	-	-
						-	-	-	-	-	-
						-	-	-	-	-	-
						-	-	-	-	-	-
						-	-	-	-	-	-
						-	-	-	-	-	-
						-	-	-	-	-	-
						-	-	-	-	-	-
						-	-	-	-	-	-
						-	-	-	-	-	-
Atluri, S.R.V., Singhi, P., Khandelwal, N. and Malla, N.	Neurocysticercosis immunodiagnosis using Taenia solium cysticerci crude soluble extract, excretory secretory lower molecular mass antigens in serum and urine samples of Indian children	2009	[12]	urine	ab ELISA	44	109	40.4	parenchymal	active	1	high confidence	NA	85	NA	NA	40	NA	82	125	65.2
						2	2	100.0	parenchymal	calcified	1	high confidence
						6	11	54.5	-	active	multiple (NS)	exclude
						3	3	100.0	parenchymal	calcified	multiple (NS)	high confidence
						-	-	-	-	-	-
						-	-	-	-	-	-
						-	-	-	-	-	-
						-	-	-	-	-	-
						-	-	-	-	-	-
						-	-	-	-	-	-
						-	-	-	-	-	-
						-	-	-	-	-	-
						-	-	-	-	-	-
						-	-	-	-	-	-
						-	-	-	-	-	-
						-	-	-	-	-	-
						-	-	-	-	-	-
						-	-	-	-	-	-
						-	-	-	-	-	-
						-	-	-	-	-	-
Atluri, S.R.V., Singhi, P., Khandelwal, N. and Malla, N.	Neurocysticercosis immunodiagnosis using Taenia solium cysticerci crude soluble extract, excretory secretory lower molecular mass antigens in serum and urine samples of Indian children	2009	[12]	urine	ab ELISA	48	109	44.0	parenchymal	active	1	high confidence	NA	85	NA	NA	40	NA	73	125	58.4
						2	2	100.0	parenchymal	calcified	1	high confidence
						7	11	63.6	-	active	multiple (NS)	exclude
						2	3	66.7	parenchymal	calcified	multiple (NS)	high confidence
						-	-	-	-	-	-
						-	-	-	-	-	-
						-	-	-	-	-	-
						-	-	-	-	-	-
						-	-	-	-	-	-
						-	-	-	-	-	-
						-	-	-	-	-	-
						-	-	-	-	-	-
						-	-	-	-	-	-
						-	-	-	-	-	-
						-	-	-	-	-	-
						-	-	-	-	-	-
						-	-	-	-	-	-
						-	-	-	-	-	-
						-	-	-	-	-	-
						-	-	-	-	-	-
Atluri, S.R.V., Singhi, P.D., Khandelwal, N. and Malla, N.	2D-PAGE analysis of Taenia solium metacestode 10-30kDa antigens for the serodiagnosis of nerocysticercosis in children	2011	[13]	serum	immunoblot/EITB	11	11	100.0	parenchymal	active	1	high confidence	17	17	100.0	6	8	75.0	23	25	92.0
						2	2	100.0	-	active	multiple (NS)	exclude
						9	17	52.9	parenchymal	active / calcified	1	exclude
						6	8	75.0	-	active / calcified	multiple (NS)
						20	28	71.4	-	-	1
						8	10	80.0	-	-	multiple (NS)
						-	-	-	-	-	-
						-	-	-	-	-	-
						-	-	-	-	-	-
						-	-	-	-	-	-
						-	-	-	-	-	-
						-	-	-	-	-	-
						-	-	-	-	-	-
						-	-	-	-	-	-
						-	-	-	-	-	-
						-	-	-	-	-	-
						-	-	-	-	-	-
						-	-	-	-	-	-
						-	-	-	-	-	-
						-	-	-	-	-	-
Ayala-Sulca, E. and Miranda-Ulloa, E.	[Evaluation of enzyme-linked immunoelectrotransfer blot test using purified native antigen mix from cisticercus fluid of Taenia solium for diagnosis of human cysticercosis]	2015	[14]	serum	immunoblot/EITB	-	-	-	-	-	-		20	20	100.0	30	30	100.0	50	50	100.0
						-	-	-	-	-	-
						-	-	-	-	-	-
						-	-	-	-	-	-
						-	-	-	-	-	-
						-	-	-	-	-	-
						-	-	-	-	-	-
						-	-	-	-	-	-
						-	-	-	-	-	-
						-	-	-	-	-	-
						-	-	-	-	-	-
						-	-	-	-	-	-
						-	-	-	-	-	-
						-	-	-	-	-	-
						-	-	-	-	-	-
						-	-	-	-	-	-
						-	-	-	-	-	-
						-	-	-	-	-	-
						-	-	-	-	-	-
						-	-	-	-	-	-
Bae, Y.-A., Jeong, Y.-T., Chung, J.-Y., Kim, S.-H., Mahanta, J., Feng, Z., Chong, C.-K., Kim, T.-S. and Kong, Y.	A recombinant chimeric antigen toward a stnadardized serodiagnosis of Taenia solium neurocysticercosis	2008	[15]	serum	immunoblot/EITB	96	114	84.2	-	active	multiple (NS)	exclude	60	60	100.0	204	211	96.7	264	271	97.4
						39	46	84.8	-	active + calcified	-	exclude
						12	40	30.0	parenchymal	calcified	multiple (NS)	high confidence
						-	-	-	-	-	-
						-	-	-	-	-	-
						-	-	-	-	-	-
						-	-	-	-	-	-
						-	-	-	-	-	-
						-	-	-	-	-	-
						-	-	-	-	-	-
						-	-	-	-	-	-
						-	-	-	-	-	-
						-	-	-	-	-	-
						-	-	-	-	-	-
						-	-	-	-	-	-
						-	-	-	-	-	-
						-	-	-	-	-	-
						-	-	-	-	-	-
						-	-	-	-	-	-
						-	-	-	-	-	-
Bae, Y.-A., Jeong, Y.-T., Chung, J.-Y., Kim, S.-H., Mahanta, J., Feng, Z., Chong, C.-K., Kim, T.-S. and Kong, Y.	A recombinant chimeric antigen toward a stnadardized serodiagnosis of Taenia solium neurocysticercosis	2008	[15]	serum	immunoblot/EITB	89	114	78.1	-	active	multiple (NS)	exclude	60	60	100.0	211	211	100.0	271	271	100.0
						32	46	69.7	-	active + calcified	-	exclude
						13	40	32.5	parenchymal	calcified	multiple (NS)	high confidence
						-	-	-	-	-	-
						-	-	-	-	-	-
						-	-	-	-	-	-
						-	-	-	-	-	-
						-	-	-	-	-	-
						-	-	-	-	-	-
						-	-	-	-	-	-
						-	-	-	-	-	-
						-	-	-	-	-	-
						-	-	-	-	-	-
						-	-	-	-	-	-
						-	-	-	-	-	-
						-	-	-	-	-	-
						-	-	-	-	-	-
						-	-	-	-	-	-
						-	-	-	-	-	-
						-	-	-	-	-	-
Bae, Y.-A., Jeong, Y.-T., Chung, J.-Y., Kim, S.-H., Mahanta, J., Feng, Z., Chong, C.-K., Kim, T.-S. and Kong, Y.	A recombinant chimeric antigen toward a stnadardized serodiagnosis of Taenia solium neurocysticercosis	2008	[15]	serum	immunoblot/EITB	58	114	50.9	-	active	multiple (NS)	exclude	60	60	100.0	207	211	98.1	267	271	98.5
						18	46	39.1	-	active + calcified	-	exclude
						6	40	15.0	parenchymal	calcified	multiple (NS)	high confidence
						-	-	-	-	-	-
						-	-	-	-	-	-
						-	-	-	-	-	-
						-	-	-	-	-	-
						-	-	-	-	-	-
						-	-	-	-	-	-
						-	-	-	-	-	-
						-	-	-	-	-	-
						-	-	-	-	-	-
						-	-	-	-	-	-
						-	-	-	-	-	-
						-	-	-	-	-	-
						-	-	-	-	-	-
						-	-	-	-	-	-
						-	-	-	-	-	-
						-	-	-	-	-	-
						-	-	-	-	-	-
Bae, Y.-A., Jeong, Y.-T., Chung, J.-Y., Kim, S.-H., Mahanta, J., Feng, Z., Chong, C.-K., Kim, T.-S. and Kong, Y.	A recombinant chimeric antigen toward a stnadardized serodiagnosis of Taenia solium neurocysticercosis	2008	[15]	serum	immunoblot/EITB	97	114	85.1	-	active	multiple (NS)	exclude	60	60	100.0	205	211	97.2	265	271	97.8
						37	46	80.4	-	active + calcified	-	exclude
						17	40	42.5	parenchymal	calcified	multiple (NS)	high confidence
						-	-	-	-	-	-
						-	-	-	-	-	-
						-	-	-	-	-	-
						-	-	-	-	-	-
						-	-	-	-	-	-
						-	-	-	-	-	-
						-	-	-	-	-	-
						-	-	-	-	-	-
						-	-	-	-	-	-
						-	-	-	-	-	-
						-	-	-	-	-	-
						-	-	-	-	-	-
						-	-	-	-	-	-
						-	-	-	-	-	-
						-	-	-	-	-	-
						-	-	-	-	-	-
						-	-	-	-	-	-
Bae, Y.-A., Jeong, Y.-T., Chung, J.-Y., Kim, S.-H., Mahanta, J., Feng, Z., Chong, C.-K., Kim, T.-S. and Kong, Y.	A recombinant chimeric antigen toward a stnadardized serodiagnosis of Taenia solium neurocysticercosis	2008	[15]	serum	immunoblot/EITB	112	114	98.2	-	active	multiple (NS)	exclude	60	60	100.0	204	211	96.7	264	271	97.4
						44	46	95.6	-	active + calcified	-	exclude
						19	40	47.5	parenchymal	calcified	multiple (NS)	high confidence
						-	-	-	-	-	-
						-	-	-	-	-	-
						-	-	-	-	-	-
						-	-	-	-	-	-
						-	-	-	-	-	-
						-	-	-	-	-	-
						-	-	-	-	-	-
						-	-	-	-	-	-
						-	-	-	-	-	-
						-	-	-	-	-	-
						-	-	-	-	-	-
						-	-	-	-	-	-
						-	-	-	-	-	-
						-	-	-	-	-	-
						-	-	-	-	-	-
						-	-	-	-	-	-
						-	-	-	-	-	-
Bae, Y.-A., Jeong, Y.-T., Chung, J.-Y., Kim, S.-H., Mahanta, J., Feng, Z., Chong, C.-K., Kim, T.-S. and Kong, Y.	A recombinant chimeric antigen toward a stnadardized serodiagnosis of Taenia solium neurocysticercosis	2008	[15]	serum	immunoblot/EITB	109	114	95.6	-	active	multiple (NS)	exclude	60	60	100.0	166	211	78.7	226	271	83.4
						44	46	95.7	-	active + calcified	-	exclude
						17	40	42.5	parenchymal	calcified	multiple (NS)	high confidence
						-	-	-	-	-	-
						-	-	-	-	-	-
						-	-	-	-	-	-
						-	-	-	-	-	-
						-	-	-	-	-	-
						-	-	-	-	-	-
						-	-	-	-	-	-
						-	-	-	-	-	-
						-	-	-	-	-	-
						-	-	-	-	-	-
						-	-	-	-	-	-
						-	-	-	-	-	-
						-	-	-	-	-	-
						-	-	-	-	-	-
						-	-	-	-	-	-
						-	-	-	-	-	-
						-	-	-	-	-	-
Bae, Y.-A., Jeong, Y.-T., Chung, J.-Y., Kim, S.-H., Mahanta, J., Feng, Z., Chong, C.-K., Kim, T.-S. and Kong, Y.	A recombinant chimeric antigen toward a stnadardized serodiagnosis of Taenia solium neurocysticercosis	2008	[15]	serum	immunoblot/EITB	107	114	93.8	-	active	multiple (NS)	exclude	60	60	100.0	205	211	97.2	265	271	97.8
						44	46	95.6	-	active + calcified	-	exclude
						13	40	32.5	parenchymal	calcified	multiple (NS)	high confidence
						-	-	-	-	-	-
						-	-	-	-	-	-
						-	-	-	-	-	-
						-	-	-	-	-	-
						-	-	-	-	-	-
						-	-	-	-	-	-
						-	-	-	-	-	-
						-	-	-	-	-	-
						-	-	-	-	-	-
						-	-	-	-	-	-
						-	-	-	-	-	-
						-	-	-	-	-	-
						-	-	-	-	-	-
						-	-	-	-	-	-
						-	-	-	-	-	-
						-	-	-	-	-	-
						-	-	-	-	-	-
Bae, Y.-A., Jeong, Y.-T., Chung, J.-Y., Kim, S.-H., Mahanta, J., Feng, Z., Chong, C.-K., Kim, T.-S. and Kong, Y.	A recombinant chimeric antigen toward a stnadardized serodiagnosis of Taenia solium neurocysticercosis	2008	[15]	serum	ab ELISA	105	114	92.1	-	active	multiple (NS)	exclude	60	60	100.0	161	211	76.3	221	271	81.5
						42	46	91.3	-	active + calcified	-	exclude
						19	40	47.5	parenchymal	calcified	multiple (NS)	high confidence
						-	-	-	-	-	-
						-	-	-	-	-	-
						-	-	-	-	-	-
						-	-	-	-	-	-
						-	-	-	-	-	-
						-	-	-	-	-	-
						-	-	-	-	-	-
						-	-	-	-	-	-
						-	-	-	-	-	-
						-	-	-	-	-	-
						-	-	-	-	-	-
						-	-	-	-	-	-
						-	-	-	-	-	-
						-	-	-	-	-	-
						-	-	-	-	-	-
						-	-	-	-	-	-
						-	-	-	-	-	-
Bae, Y.-A., Jeong, Y.-T., Chung, J.-Y., Kim, S.-H., Mahanta, J., Feng, Z., Chong, C.-K., Kim, T.-S. and Kong, Y.	A recombinant chimeric antigen toward a stnadardized serodiagnosis of Taenia solium neurocysticercosis	2008	[15]	serum	ab ELISA	109	114	95.6	-	active	multiple (NS)	exclude	60	60	100.0	198	211	93.8	258	271	95.2
						43	46	93.5	-	active + calcified	-	exclude
						11	40	27.5	parenchymal	calcified	multiple (NS)	high confidence
						-	-	-	-	-	-
						-	-	-	-	-	-
						-	-	-	-	-	-
						-	-	-	-	-	-
						-	-	-	-	-	-
						-	-	-	-	-	-
						-	-	-	-	-	-
						-	-	-	-	-	-
						-	-	-	-	-	-
						-	-	-	-	-	-
						-	-	-	-	-	-
						-	-	-	-	-	-
						-	-	-	-	-	-
						-	-	-	-	-	-
						-	-	-	-	-	-
						-	-	-	-	-	-
						-	-	-	-	-	-
Bae, Y.-A., Yeom, J.-S., Wang, H., Kim, S.-H., Ahn, C.-S., Kim, J.-T., Yang, H.-J. and Kong, Y.	Taenia solium metacestode fascilin-like protein is reactive with sera of chronic neurocysticercosis	2014	[16]	serum	immunoblot/EITB	63	80	78.8	parenchymal	calcified	multiple (NS)	high confidence	50	50	100.0	228	249	91.6	278	299	93.0
						18	20	90.0	-	active	multiple (NS)	exclude
								-	-	-	-
								-	-	-	-
								-	-	-	-
								-	-	-	-
								-	-	-	-
								-	-	-	-
								-	-	-	-
								-	-	-	-
								-	-	-	-
								-	-	-	-
								-	-	-	-
								-	-	-	-
								-	-	-	-
								-	-	-	-
								-	-	-	-
								-	-	-	-
								-	-	-	-
								-	-	-	-
Baily, G.G., Mason, P.R., Trijssenar, F.E.J. and Lyons, N.F.	Serological diagnosis of neurocysticercosis: evaluation of ELISA tests using cyst fluid and other components of Taenia solium cysticerci as antigens	1988	[17]	serum	ab ELISA	2	4	50.0	-	calcified	-	exclude	-	-	-	-	-	-	-	-	-
						8	8	100.0	-	active	-	exclude
						-	-	-	-	-	-
						-	-	-	-	-	-
						-	-	-	-	-	-
						-	-	-	-	-	-
						-	-	-	-	-	-
						-	-	-	-	-	-
						-	-	-	-	-	-
						-	-	-	-	-	-
						-	-	-	-	-	-
						-	-	-	-	-	-
						-	-	-	-	-	-
						-	-	-	-	-	-
						-	-	-	-	-	-
						-	-	-	-	-	-
						-	-	-	-	-	-
						-	-	-	-	-	-
						-	-	-	-	-	-
						-	-	-	-	-	-
Baily, G.G., Mason, P.R., Trijssenar, F.E.J. and Lyons, N.F.	Serological diagnosis of neurocysticercosis: evaluation of ELISA tests using cyst fluid and other components of Taenia solium cysticerci as antigens	1988	[17]	serum	ab ELISA	-	-	-	-	-	-		-	-	-	8	8	100.0	-	-	-
						-	-	-	-	-	-
						-	-	-	-	-	-
						-	-	-	-	-	-
						-	-	-	-	-	-
						-	-	-	-	-	-
						-	-	-	-	-	-
						-	-	-	-	-	-
						-	-	-	-	-	-
						-	-	-	-	-	-
						-	-	-	-	-	-
						-	-	-	-	-	-
						-	-	-	-	-	-
						-	-	-	-	-	-
						-	-	-	-	-	-
						-	-	-	-	-	-
						-	-	-	-	-	-
						-	-	-	-	-	-
						-	-	-	-	-	-
						-	-	-	-	-	-
Baily, G.G., Mason, P.R., Trijssenar, F.E.J. and Lyons, N.F.	Serological diagnosis of neurocysticercosis: evaluation of ELISA tests using cyst fluid and other components of Taenia solium cysticerci as antigens	1988	[17]	serum	ab ELISA	-	-	-	-	-	-		-	-	-	8	8	100.0	-	-	-
						-	-	-	-	-	-
						-	-	-	-	-	-
						-	-	-	-	-	-
						-	-	-	-	-	-
						-	-	-	-	-	-
						-	-	-	-	-	-
						-	-	-	-	-	-
						-	-	-	-	-	-
						-	-	-	-	-	-
						-	-	-	-	-	-
						-	-	-	-	-	-
						-	-	-	-	-	-
						-	-	-	-	-	-
						-	-	-	-	-	-
						-	-	-	-	-	-
						-	-	-	-	-	-
						-	-	-	-	-	-
						-	-	-	-	-	-
						-	-	-	-	-	-
Baily, G.G., Mason, P.R., Trijssenar, F.E.J. and Lyons, N.F.	Serological diagnosis of neurocysticercosis: evaluation of ELISA tests using cyst fluid and other components of Taenia solium cysticerci as antigens	1988	[17]	serum	ab ELISA	-	-	-	-	-	-		-	-	-	7	8	87.5	-	-	-
						-	-	-	-	-	-
						-	-	-	-	-	-
						-	-	-	-	-	-
						-	-	-	-	-	-
						-	-	-	-	-	-
						-	-	-	-	-	-
						-	-	-	-	-	-
						-	-	-	-	-	-
						-	-	-	-	-	-
						-	-	-	-	-	-
						-	-	-	-	-	-
						-	-	-	-	-	-
						-	-	-	-	-	-
						-	-	-	-	-	-
						-	-	-	-	-	-
						-	-	-	-	-	-
						-	-	-	-	-	-
						-	-	-	-	-	-
						-	-	-	-	-	-
Barcelos, I.S., Ferreira, M.S., de Moura, L.P., Biondi, G.F and Costa-Cruz, J.M.	Use of the paired samples (cerebrospinal fluid and serum) in immunodiagnostic of active and inactive human neurocysticercosis	2005	[18]	serum	ab ELISA	9	10	90.0	-	active / transition	-	exclude	10	10	100.0	-	-	-	-	-	-
						1	10	10.0	parenchymal	calcified	-	high confidence
						-	-	-	-	-	-
						-	-	-	-	-	-
						-	-	-	-	-	-
						-	-	-	-	-	-
						-	-	-	-	-	-
						-	-	-	-	-	-
						-	-	-	-	-	-
						-	-	-	-	-	-
						-	-	-	-	-	-
						-	-	-	-	-	-
						-	-	-	-	-	-
						-	-	-	-	-	-
						-	-	-	-	-	-
						-	-	-	-	-	-
						-	-	-	-	-	-
						-	-	-	-	-	-
						-	-	-	-	-	-
						-	-	-	-	-	-
Barcelos, I.S., Ferreira, M.S., de Moura, L.P., Biondi, G.F and Costa-Cruz, J.M.	Use of the paired samples (cerebrospinal fluid and serum) in immunodiagnostic of active and inactive human neurocysticercosis	2005	[18]	serum	ab ELISA	10	10	100.0	-	active / transition	-	exclude	10	10	100.0	-	-	-	-	-	-
						2	10	20.0	parenchymal	calcified	-	high confidence
								-	-	-	-
								-	-	-	-
								-	-	-	-
								-	-	-	-
								-	-	-	-
								-	-	-	-
								-	-	-	-
								-	-	-	-
								-	-	-	-
								-	-	-	-
								-	-	-	-
								-	-	-	-
								-	-	-	-
								-	-	-	-
								-	-	-	-
								-	-	-	-
								-	-	-	-
								-	-	-	-
Barcelos, I.S., de Moura, L.P., da Costa, V.P., Ferreira, M.S and Costa-Cruz, J.M.	Taenia solium metacestode immunodominant peptides recognized by IgG antibodies in cerebrospinal fluid and serum paired samples from patients with active and inactive neurocysticercosis	2007	[19]	serum	immunoblot/EITB	10	10	100.0	parenchymal	active / transition	-		10	10	100.0	-	-	-	-	-	-
						2	2	100.0	parenchymal	active / transition	1	high confidence
						8	8	100.0	parenchymal	active / transition	multiple (NS)	high confidence
						3	10	30.0	parenchymal	calcified	multiple (NS)	high confidence
						-	-	-	-	-	-
						-	-	-	-	-	-
						-	-	-	-	-	-
						-	-	-	-	-	-
						-	-	-	-	-	-
						-	-	-	-	-	-
						-	-	-	-	-	-
						-	-	-	-	-	-
						-	-	-	-	-	-
						-	-	-	-	-	-
						-	-	-	-	-	-
						-	-	-	-	-	-
						-	-	-	-	-	-
						-	-	-	-	-	-
						-	-	-	-	-	-
						-	-	-	-	-	-
Biswas, R., Parija, S.C. and Narayan, S.R.	DOT-ELISA for the diagnosis of neurocysticercosis	2004	[20]	serum	ab ELISA	NA	25	NA	-	transition / calcified	1		24	25	96.0	25	25	100.0	49	50	98.0
						NA	23	NA	-	transition / calcified	multiple (NS)
						-	-	-	-	-	-
						-	-	-	-	-	-
						-	-	-	-	-	-
						-	-	-	-	-	-
						-	-	-	-	-	-
						-	-	-	-	-	-
						-	-	-	-	-	-
						-	-	-	-	-	-
						-	-	-	-	-	-
						-	-	-	-	-	-
						-	-	-	-	-	-
						-	-	-	-	-	-
						-	-	-	-	-	-
						-	-	-	-	-	-
						-	-	-	-	-	-
						-	-	-	-	-	-
						-	-	-	-	-	-
						-	-	-	-	-	-
Biswas, R., Parija, S.C. and Narayan, S.R.	DOT-ELISA for the diagnosis of neurocysticercosis	2004	[20]	serum	DOT-blot assay	NA	25	NA	-	transition / calcified	1		23	25	92.0	23	25	92.0	46	50	92.0
						NA	23	NA	-	transition / calcified	multiple (NS)
						-	-	-	-	-	-
						-	-	-	-	-	-
						-	-	-	-	-	-
						-	-	-	-	-	-
						-	-	-	-	-	-
						-	-	-	-	-	-
						-	-	-	-	-	-
						-	-	-	-	-	-
						-	-	-	-	-	-
						-	-	-	-	-	-
						-	-	-	-	-	-
						-	-	-	-	-	-
						-	-	-	-	-	-
						-	-	-	-	-	-
						-	-	-	-	-	-
						-	-	-	-	-	-
						-	-	-	-	-	-
						-	-	-	-	-	-
Brizzi, K., Pelden, S., Tshokey, T., Nirola, D.K., Diamond, M.B., Klein, J.P., Tshering, L., Deki, S., Nidup, D., Bruno, V., Dorny, P., Garcia, H.H. and Mateen, F.J., for the Bhutan Epilepsy Project	Neurocysticercosis in Bhutan: a cross-sectional study in people with epilepsy	2016	[21]	serum	immunoblot/EITB	3	7	42.9	-	active	-		-	-	-	-	-	-	-	-	-
						1	5	20.0	-	active	1	exclude
						2	2	100.0	-	active	multiple (NS)	exclude
						4	4	100.0	-	transition	multiple (NS)	exclude
						10	21	47.6	-	calcified	-
						7	18	38.9	-	calcified	1	exclude
						3	3	100.0	-	calcified	multiple (NS)	exclude
						8	23	34.8	-	-	1
						9	9	100.0	-	-	multiple (NS)
						12	26	46.2	parenchymal	-	-	exclude
						2	3	66.7	extraparenchymal ventricular / subarachnoid at sulci	-	-	exclude
						-	-	-	-	-	-
						-	-	-	-	-	-
						-	-	-	-	-	-
						-	-	-	-	-	-
						-	-	-	-	-	-
						-	-	-	-	-	-
						-	-	-	-	-	-
						-	-	-	-	-	-
						-	-	-	-	-	-
Brizzi, K., Pelden, S., Tshokey, T., Nirola, D.K., Diamond, M.B., Klein, J.P., Tshering, L., Deki, S., Nidup, D., Bruno, V., Dorny, P., Garcia, H.H. and Mateen, F.J., for the Bhutan Epilepsy Project	Neurocysticercosis in Bhutan: a cross-sectional study in people with epilepsy	2016	[21]	serum	ab ELISA	0	7	0.0	-	active	-		-	-	-	-	-	-	-	-	-
						0	5	0.0	-	active	1	exclude
						0	2	0.0	-	active	multiple (NS)	exclude
						0	4	0.0	-	transition	multiple (NS)	exclude
						0	21	0.0	-	calcified	-
						0	18	0.0	-	calcified	1	exclude
						0	3	0.0	-	calcified	multiple (NS)	exclude
						0	23	0.0	-	-	1
						0	9	0.0	-	-	multiple (NS)
						0	26	0.0	parenchymal	-	-	exclude
						0	3	0.0	extraparenchymal ventricular / subarachnoid at sulci	-	-	exclude
						-	-	-	-	-	-
						-	-	-	-	-	-
						-	-	-	-	-	-
						-	-	-	-	-	-
						-	-	-	-	-	-
						-	-	-	-	-	-
						-	-	-	-	-	-
						-	-	-	-	-	-
						-	-	-	-	-	-
Brizzi, K., Pelden, S., Tshokey, T., Nirola, D.K., Diamond, M.B., Klein, J.P., Tshering, L., Deki, S., Nidup, D., Bruno, V., Dorny, P., Garcia, H.H. and Mateen, F.J., for the Bhutan Epilepsy Project	Neurocysticercosis in Bhutan: a cross-sectional study in people with epilepsy	2016	[21]	serum	ag ELISA	2	7	28.6	-	active	-		-	-	-	-	-	-	-	-	-
						0	5	0.0	-	active	1	exclude
						2	2	100.0	-	active	multiple (NS)	exclude
						3	4	75.0	-	transition	multiple (NS)	exclude
						5	21	23.8	-	calcified	-
						3	18	16.7	-	calcified	1	exclude
						2	3	66.7	-	calcified	multiple (NS)	exclude
						3	23	13.0	-	-	1
						7	9	77.8	-	-	multiple (NS)
						6	26	23.1	parenchymal	-	-	exclude
						2	3	66.7	extraparenchymal ventricular / subarachnoid at sulci	-	-	exclude
						-	-	-	-	-	-
						-	-	-	-	-	-
						-	-	-	-	-	-
						-	-	-	-	-	-
						-	-	-	-	-	-
						-	-	-	-	-	-
						-	-	-	-	-	-
						-	-	-	-	-	-
						-	-	-	-	-	-
Bueno, E.C., Vaz, A.J., Machado, L.R., Livramento, J.A. and Mielle, S.R.	Specific Taenia crassiceps and Taenia solium antigenic peptides for neurocysticercosis immunodiagnosis using serum samples	2000	[22]	serum	ab ELISA	NA	8	NA	-	active	-		28	35	80.0	18	23	78.3	46	58	79.3
						NA	14	NA	-	transition	-
						8	16	50.0	parenchymal	calcified	-	high confidence
						NA	21	NA	-	mixed lesions	-
						NA	1	NA	extraparenchymal ventricular	-	-
						NA	8	NA	NA	NA	NA
						-	-	-	-	-	-
						-	-	-	-	-	-
						-	-	-	-	-	-
						-	-	-	-	-	-
						-	-	-	-	-	-
						-	-	-	-	-	-
						-	-	-	-	-	-
						-	-	-	-	-	-
						-	-	-	-	-	-
						-	-	-	-	-	-
						-	-	-	-	-	-
						-	-	-	-	-	-
						-	-	-	-	-	-
						-	-	-	-	-	-
Bueno, E.C., Vaz, A.J., Machado, L.R., Livramento, J.A. and Mielle, S.R.	Specific Taenia crassiceps and Taenia solium antigenic peptides for neurocysticercosis immunodiagnosis using serum samples	2000	[22]	serum	ab ELISA	NA	8	NA	-	active	-		28	35	80.0	9	23	39.1	37	58	63.8
						NA	14	NA	-	transition	-
						12	16	75.0	parenchymal	calcified	-	high confidence
						NA	21	NA	-	mixed lesions	-
						NA	1	NA	extraparenchymal ventricular	-	-
						NA	8	NA	NA	NA	NA
						-	-	-	-	-	-
						-	-	-	-	-	-
						-	-	-	-	-	-
						-	-	-	-	-	-
						-	-	-	-	-	-
						-	-	-	-	-	-
						-	-	-	-	-	-
						-	-	-	-	-	-
						-	-	-	-	-	-
						-	-	-	-	-	-
						-	-	-	-	-	-
						-	-	-	-	-	-
						-	-	-	-	-	-
						-	-	-	-	-	-
Bueno, E.C., Vaz, A.J., Machado, L.R., Livramento, J.A. and Mielle, S.R.	Specific Taenia crassiceps and Taenia solium antigenic peptides for neurocysticercosis immunodiagnosis using serum samples	2000	[22]	serum	immunoblot/EITB	-	-	-	NA	NA	NA		0	35	0.0	0	23	0.0	0	58	0.0
						-	-	-	-	-	-
						-	-	-	-	-	-
						-	-	-	-	-	-
						-	-	-	-	-	-
						-	-	-	-	-	-
						-	-	-	-	-	-
						-	-	-	-	-	-
						-	-	-	-	-	-
						-	-	-	-	-	-
						-	-	-	-	-	-
						-	-	-	-	-	-
						-	-	-	-	-	-
						-	-	-	-	-	-
						-	-	-	-	-	-
						-	-	-	-	-	-
						-	-	-	-	-	-
						-	-	-	-	-	-
						-	-	-	-	-	-
						-	-	-	-	-	-
Bueno, E.C., Vaz, A.J., Machado, L.R., Livramento, J.A. and Mielle, S.R.	Specific Taenia crassiceps and Taenia solium antigenic peptides for neurocysticercosis immunodiagnosis using serum samples	2000	[22]	serum	immunoblot/EITB	-	-	-	NA	NA	NA		7	35	20.0	0	23	0.0	7	58	12.1
						-	-	-	-	-	-
						-	-	-	-	-	-
						-	-	-	-	-	-
						-	-	-	-	-	-
						-	-	-	-	-	-
						-	-	-	-	-	-
						-	-	-	-	-	-
						-	-	-	-	-	-
						-	-	-	-	-	-
						-	-	-	-	-	-
						-	-	-	-	-	-
						-	-	-	-	-	-
						-	-	-	-	-	-
						-	-	-	-	-	-
						-	-	-	-	-	-
						-	-	-	-	-	-
						-	-	-	-	-	-
						-	-	-	-	-	-
						-	-	-	-	-	-
Bueno, E.C., Vaz, A.J., Machado, L.R. and Livramento, J.A.	Detection of IgG, IgA and IgE antibodies in cerebrospinal fluid, serum and saliva samples by ELISA wilth Taenia solium and Taenia crassiceps antigens	2000	[23]	serum	ab ELISA	4	4	100.0	-	active	-	exclude	28	35	80.0	18	23	78.3	46	58	79.3
						2	4	50.0	-	transition	-	exclude
						2	4	50.0	parenchymal	calcified	-	high confidence
						11	11	100.0	-	mixed lesions	-	exclude
						1	2	50.0	NA	NA	NA
						-	-	-	-	-	-
						-	-	-	-	-	-
						-	-	-	-	-	-
						-	-	-	-	-	-
						-	-	-	-	-	-
						-	-	-	-	-	-
						-	-	-	-	-	-
						-	-	-	-	-	-
						-	-	-	-	-	-
						-	-	-	-	-	-
						-	-	-	-	-	-
						-	-	-	-	-	-
						-	-	-	-	-	-
						-	-	-	-	-	-
						-	-	-	-	-	-
Bueno, E.C., Vaz, A.J., Machado, L.R. and Livramento, J.A.	Detection of IgG, IgA and IgE antibodies in cerebrospinal fluid, serum and saliva samples by ELISA wilth Taenia solium and Taenia crassiceps antigens	2000	[23]	serum	ab ELISA	4	4	100.0	-	active	-	exclude	28	35	80.0	9	23	39.1	37	58	63.8
						4	4	100.0	-	transition	-	exclude
						4	4	100.0	parenchymal	calcified	-	high confidence
						11	11	100.0	-	mixed lesions	-	exclude
						2	2	100.0	NA	NA	NA
						-	-	-	-	-	-
						-	-	-	-	-	-
						-	-	-	-	-	-
						-	-	-	-	-	-
						-	-	-	-	-	-
						-	-	-	-	-	-
						-	-	-	-	-	-
						-	-	-	-	-	-
						-	-	-	-	-	-
						-	-	-	-	-	-
						-	-	-	-	-	-
						-	-	-	-	-	-
						-	-	-	-	-	-
						-	-	-	-	-	-
						-	-	-	-	-	-
Bueno, E.C., Vaz, A.J., Machado, L.R. and Livramento, J.A.	Detection of IgG, IgA and IgE antibodies in cerebrospinal fluid, serum and saliva samples by ELISA wilth Taenia solium and Taenia crassiceps antigens	2000	[23]	serum	ab ELISA	5	15	33.3	-	active	-	exclude	34	35	97.1	18	23	78.3	52	58	89.7
						4	10	40.0	-	inactive	-	exclude
						-	-	-	-	-	-
						-	-	-	-	-	-
						-	-	-	-	-	-
						-	-	-	-	-	-
						-	-	-	-	-	-
						-	-	-	-	-	-
						-	-	-	-	-	-
						-	-	-	-	-	-
						-	-	-	-	-	-
						-	-	-	-	-	-
						-	-	-	-	-	-
						-	-	-	-	-	-
						-	-	-	-	-	-
						-	-	-	-	-	-
						-	-	-	-	-	-
						-	-	-	-	-	-
						-	-	-	-	-	-
						-	-	-	-	-	-
Bueno, E.C., Vaz, A.J., Machado, L.R. and Livramento, J.A.	Detection of IgG, IgA and IgE antibodies in cerebrospinal fluid, serum and saliva samples by ELISA wilth Taenia solium and Taenia crassiceps antigens	2000	[23]	serum	ab ELISA	3	15	20.0	-	active	-	exclude	34	35	97.1	23	23	100.0	57	58	98.3
						3	10	30.0	-	inactive	-	exclude
						-	-	-	-	-	-
						-	-	-	-	-	-
						-	-	-	-	-	-
						-	-	-	-	-	-
						-	-	-	-	-	-
						-	-	-	-	-	-
						-	-	-	-	-	-
						-	-	-	-	-	-
						-	-	-	-	-	-
						-	-	-	-	-	-
						-	-	-	-	-	-
						-	-	-	-	-	-
						-	-	-	-	-	-
						-	-	-	-	-	-
						-	-	-	-	-	-
						-	-	-	-	-	-
						-	-	-	-	-	-
						-	-	-	-	-	-
Bueno, E.C., Scheel, C.M., Vaz, A.J., Machado, L.R., Livramento, J.A., Takayanagui, O.M., Tsang, V.C.W. and Hancock, K.	Application of synthetic 8-KD and recombinant GP50 antigens in the diagnosis of neurocysticercosis by enzyme-linked immunosorbent assay	2005	[24]	serum	ab ELISA	NA	NA	NA	-	active	-		NA	110	NA	NA	35	NA	131	145	90.3
						NA	NA	NA	-	inactive	-
						NA	NA	NA	-	-	1
						NA	NA	NA	-	-	2-4
						NA	NA	NA	-	-	>=5
						-	-	-	-	-	-
						-	-	-	-	-	-
						-	-	-	-	-	-
						-	-	-	-	-	-
						-	-	-	-	-	-
						-	-	-	-	-	-
						-	-	-	-	-	-
						-	-	-	-	-	-
						-	-	-	-	-	-
						-	-	-	-	-	-
						-	-	-	-	-	-
						-	-	-	-	-	-
						-	-	-	-	-	-
						-	-	-	-	-	-
						-	-	-	-	-	-
Bueno, E.C., Scheel, C.M., Vaz, A.J., Machado, L.R., Livramento, J.A., Takayanagui, O.M., Tsang, V.C.W. and Hancock, K.	Application of synthetic 8-KD and recombinant GP50 antigens in the diagnosis of neurocysticercosis by enzyme-linked immunosorbent assay	2005	[24]	serum	ab ELISA	NA	NA	NA	-	active	-		NA	110	NA	NA	35	NA	136	145	93.8
						NA	NA	NA	-	inactive	-
						NA	NA	NA	-	-	1
						NA	NA	NA	-	-	2-4
						NA	NA	NA	-	-	>=5
						-	-	-	-	-	-
						-	-	-	-	-	-
						-	-	-	-	-	-
						-	-	-	-	-	-
						-	-	-	-	-	-
						-	-	-	-	-	-
						-	-	-	-	-	-
						-	-	-	-	-	-
						-	-	-	-	-	-
						-	-	-	-	-	-
						-	-	-	-	-	-
						-	-	-	-	-	-
						-	-	-	-	-	-
						-	-	-	-	-	-
						-	-	-	-	-	-
Bueno, E.C., Scheel, C.M., Vaz, A.J., Machado, L.R., Livramento, J.A., Takayanagui, O.M., Tsang, V.C.W. and Hancock, K.	Application of synthetic 8-KD and recombinant GP50 antigens in the diagnosis of neurocysticercosis by enzyme-linked immunosorbent assay	2005	[24]	serum	ab ELISA	57	59	96.6	-	active	-	exclude	NA	110	NA	NA	35	NA	122	145	84.1
						NA	5	NA	-	inactive	-
						13	16	81.3	-	-	1
						NA	18	NA	-	-	2-4
						NA	30	NA	-	-	>=5
						-	-	-	-	-	-
						-	-	-	-	-	-
						-	-	-	-	-	-
						-	-	-	-	-	-
						-	-	-	-	-	-
						-	-	-	-	-	-
						-	-	-	-	-	-
						-	-	-	-	-	-
						-	-	-	-	-	-
						-	-	-	-	-	-
						-	-	-	-	-	-
						-	-	-	-	-	-
						-	-	-	-	-	-
						-	-	-	-	-	-
						-	-	-	-	-	-
Carod, J.-F., Randrianarison, M., Razafimahefa, J., Ramahefarisoa, R.M., Rakotondrazaka, M., Debruyne, M., Dautigny, M., Cazal, P., Andriantseheno, M.L and Charles, E.R.	Evaluation of the performance of 5 commercialized enzyme immunoassays for the detection of Taenia solium antibodies and for the diagnosis of neurocysticercosis	2011	[25]	serum	ab ELISA	6	14	42.9	parenchymal	transition / calcified	1	exclude	98	99	99.0	51	60	85.0	149	159	93.7
						-	-	-	-	-	-
						-	-	-	-	-	-
						-	-	-	-	-	-
						-	-	-	-	-	-
						-	-	-	-	-	-
						-	-	-	-	-	-
						-	-	-	-	-	-
						-	-	-	-	-	-
						-	-	-	-	-	-
						-	-	-	-	-	-
						-	-	-	-	-	-
						-	-	-	-	-	-
						-	-	-	-	-	-
						-	-	-	-	-	-
						-	-	-	-	-	-
						-	-	-	-	-	-
						-	-	-	-	-	-
						-	-	-	-	-	-
						-	-	-	-	-	-
Carod, J.-F., Randrianarison, M., Razafimahefa, J., Ramahefarisoa, R.M., Rakotondrazaka, M., Debruyne, M., Dautigny, M., Cazal, P., Andriantseheno, M.L and Charles, E.R.	Evaluation of the performance of 5 commercialized enzyme immunoassays for the detection of Taenia solium antibodies and for the diagnosis of neurocysticercosis	2011	[25]	serum	ab ELISA	10	14	71.4	parenchymal	transition / calcified	1	exclude	81	99	81.8	37	60	61.7	118	159	74.2
						-	-	-	-	-	-
						-	-	-	-	-	-
						-	-	-	-	-	-
						-	-	-	-	-	-
						-	-	-	-	-	-
						-	-	-	-	-	-
						-	-	-	-	-	-
						-	-	-	-	-	-
						-	-	-	-	-	-
						-	-	-	-	-	-
						-	-	-	-	-	-
						-	-	-	-	-	-
						-	-	-	-	-	-
						-	-	-	-	-	-
						-	-	-	-	-	-
						-	-	-	-	-	-
						-	-	-	-	-	-
						-	-	-	-	-	-
						-	-	-	-	-	-
Carod, J.-F., Randrianarison, M., Razafimahefa, J., Ramahefarisoa, R.M., Rakotondrazaka, M., Debruyne, M., Dautigny, M., Cazal, P., Andriantseheno, M.L and Charles, E.R.	Evaluation of the performance of 5 commercialized enzyme immunoassays for the detection of Taenia solium antibodies and for the diagnosis of neurocysticercosis	2011	[25]	serum	ab ELISA	6	14	42.9	parenchymal	transition / calcified	1	exclude	99	99	100.0	53	60	88.3	152	159	95.6
						-	-	-	-	-	-
						-	-	-	-	-	-
						-	-	-	-	-	-
						-	-	-	-	-	-
						-	-	-	-	-	-
						-	-	-	-	-	-
						-	-	-	-	-	-
						-	-	-	-	-	-
						-	-	-	-	-	-
						-	-	-	-	-	-
						-	-	-	-	-	-
						-	-	-	-	-	-
						-	-	-	-	-	-
						-	-	-	-	-	-
						-	-	-	-	-	-
						-	-	-	-	-	-
						-	-	-	-	-	-
						-	-	-	-	-	-
						-	-	-	-	-	-
Carod, J.-F., Randrianarison, M., Razafimahefa, J., Ramahefarisoa, R.M., Rakotondrazaka, M., Debruyne, M., Dautigny, M., Cazal, P., Andriantseheno, M.L and Charles, E.R.	Evaluation of the performance of 5 commercialized enzyme immunoassays for the detection of Taenia solium antibodies and for the diagnosis of neurocysticercosis	2011	[25]	serum	ab ELISA	7	14	50.0	parenchymal	transition / calcified	1	exclude	92	99	92.9	46	60	76.7	138	159	86.8
						-	-	-	-	-	-
						-	-	-	-	-	-
						-	-	-	-	-	-
						-	-	-	-	-	-
						-	-	-	-	-	-
						-	-	-	-	-	-
						-	-	-	-	-	-
						-	-	-	-	-	-
						-	-	-	-	-	-
						-	-	-	-	-	-
						-	-	-	-	-	-
						-	-	-	-	-	-
						-	-	-	-	-	-
						-	-	-	-	-	-
						-	-	-	-	-	-
						-	-	-	-	-	-
						-	-	-	-	-	-
						-	-	-	-	-	-
						-	-	-	-	-	-
Carod, J.-F., Randrianarison, M., Razafimahefa, J., Ramahefarisoa, R.M., Rakotondrazaka, M., Debruyne, M., Dautigny, M., Cazal, P., Andriantseheno, M.L and Charles, E.R.	Evaluation of the performance of 5 commercialized enzyme immunoassays for the detection of Taenia solium antibodies and for the diagnosis of neurocysticercosis	2011	[25]	serum	ab ELISA	6	14	42.9	parenchymal	transition / calcified	1	exclude	99	99	100.0	45	60	75.0	144	159	90.6
						-	-	-	-	-	-
						-	-	-	-	-	-
						-	-	-	-	-	-
						-	-	-	-	-	-
						-	-	-	-	-	-
						-	-	-	-	-	-
						-	-	-	-	-	-
						-	-	-	-	-	-
						-	-	-	-	-	-
						-	-	-	-	-	-
						-	-	-	-	-	-
						-	-	-	-	-	-
						-	-	-	-	-	-
						-	-	-	-	-	-
						-	-	-	-	-	-
						-	-	-	-	-	-
						-	-	-	-	-	-
						-	-	-	-	-	-
						-	-	-	-	-	-
Carrara, G.M.P., Silva, G.B., Faria, L.S., Nunes, D.S., Ribeiro, V.S., Lopes, C.A., Gonçalves-Pires, M.R.F., Santos, M.M., Borges, I.P., Ferreira-Junior, A., Ávila, V.M.R and Costa-Cruz, J.M.	IgY antibody and human neurocysticercosis: a novel approach on immunodiagnosis using Taenia crassiceps hydrophobic antigens	2019	[26]	serum	ag ELISA	22	22	100.0	-	active	-	exclude	33	35	94.3	31	35	88.6	64	70	91.4
						19	22	86.4	parenchymal	inactive	-	high confidence
						-	-	-	-	-	-
						-	-	-	-	-	-
						-	-	-	-	-	-
						-	-	-	-	-	-
						-	-	-	-	-	-
						-	-	-	-	-	-
						-	-	-	-	-	-
						-	-	-	-	-	-
						-	-	-	-	-	-
						-	-	-	-	-	-
						-	-	-	-	-	-
						-	-	-	-	-	-
						-	-	-	-	-	-
						-	-	-	-	-	-
						-	-	-	-	-	-
						-	-	-	-	-	-
						-	-	-	-	-	-
						-	-	-	-	-	-
Castillo, Y., Rodriguez, S., Garcia, H.H., Brandt, J., Van Hul, A., Silva, M., Rodriguez-Hidalgo, R., Portocarrero, M., Melendez, D.P., Gonzalez, A.E., Gilman, R.H. and Dorny, P., for the Cysticercosis Working Group in Peru	Urine antigen detection for the diagnosis of human neurocysticercosis	2009	[27]	urine	ag ELISA	40	44	90.9	-	active	-		24	24	100.0	-	-	-	-	-	-
						30	34	88.2	parenchymal	active	-
						5	8	62.5	parenchymal	active	1	high confidence
						25	26	96.2	parenchymal	active	multiple (NS)	high confidence
						10	10	100.0	extraparenchymal subarachnoid	active	-	high confidence
						2	7	28.6	parenchymal	transition	-	high confidence
						NA	3	NA	parenchymal	transition	1
						NA	4	NA	parenchymal	transition	multiple (NS)
						6	36	16.7	parenchymal	calcified	-	high confidence
						NA	9	NA	parenchymal	calcified	1
						NA	27	NA	parenchymal	calcified	multiple (NS)
						-	-	-	-	-	-
						-	-	-	-	-	-
						-	-	-	-	-	-
						-	-	-	-	-	-
						-	-	-	-	-	-
						-	-	-	-	-	-
						-	-	-	-	-	-
						-	-	-	-	-	-
						-	-	-	-	-	-
Castillo, Y., Toribio, L.M., Guzman, C., Arroyo, G., Espinoza, C., Saavedra, H., Bustos, J.A., Dorny, P., O'Neal, S.E. and Garcia, H.H., for the Cysticercosis Working Group in Peru	Consistent measurement of parasite-specific antigen levels in sera of patients with neurocysticercosis using two different monoclonal antibody (mAb)-based enzyme-linked immunosorbent assays	2023	[28]	serum	ag ELISA	19	24	79.2	parenchymal	active	-	high confidence	-	-	-	-	-	-	-	-	-
						13	41	31.7	parenchymal	calcified	-	high confidence
						47	48	97.8	extraparenchymal subarachnoid	active	-	high confidence
						-	-	-	-	-	-
						-	-	-	-	-	-
						-	-	-	-	-	-
						-	-	-	-	-	-
						-	-	-	-	-	-
						-	-	-	-	-	-
						-	-	-	-	-	-
						-	-	-	-	-	-
						-	-	-	-	-	-
						-	-	-	-	-	-
						-	-	-	-	-	-
						-	-	-	-	-	-
						-	-	-	-	-	-
						-	-	-	-	-	-
						-	-	-	-	-	-
						-	-	-	-	-	-
						-	-	-	-	-	-
Castillo, Y., Toribio, L.M., Guzman, C., Arroyo, G., Espinoza, C., Saavedra, H., Bustos, J.A., Dorny, P., O'Neal, S.E. and Garcia, H.H., for the Cysticercosis Working Group in Peru	Consistent measurement of parasite-specific antigen levels in sera of patients with neurocysticercosis using two different monoclonal antibody (mAb)-based enzyme-linked immunosorbent assays	2023	[28]	serum	ag ELISA	21	24	87.5	parenchymal	active	-	high confidence	-	-	-	-	-	-	-	-	-
						18	41	43.9	parenchymal	calcified	-	high confidence
						47	48	97.8	extraparenchymal subarachnoid	active	-	high confidence
						-	-	-	-	-	-
						-	-	-	-	-	-
						-	-	-	-	-	-
						-	-	-	-	-	-
						-	-	-	-	-	-
						-	-	-	-	-	-
						-	-	-	-	-	-
						-	-	-	-	-	-
						-	-	-	-	-	-
						-	-	-	-	-	-
						-	-	-	-	-	-
						-	-	-	-	-	-
						-	-	-	-	-	-
						-	-	-	-	-	-
						-	-	-	-	-	-
						-	-	-	-	-	-
						-	-	-	-	-	-
Chang, K.H., Kim, W.S., Cho, S.Y., Han, M.C. and Kim, C.-W.	Comparative evaluation of brain CT and ELISA in the diagnosis of neurocysticercosis	1988	[29]	serum	ab ELISA	16	17	94.1	-	active	multiple (NS)		NA	50	NA	NA	4	NA	49	54	90.7
						4	4	100.0	-	transition	multiple (NS)
						7	8	87.5	-	active / transition	multiple (NS)
						15	17	88.2	parenchymal	-	-
						5	5	100.0	extraparenchymal ventricular	-	-
						1	1	100.0	extraparenchymal subarachnoid	-	-
						11	11	100.0	parenchymal + extraparenchymal	-	-
						-	-	-	-	-	-
						27	29	93.1	-	active / transition	multiple (NS)
						15	17	88.2	parenchymal	active / transition	multiple (NS)	high confidence
						1	1	100.0	extraparenchymal subarachnoid	active / transition	multiple (NS)	high confidence
						11	11	100.0	parenchymal + extraparenchymal	active / transition	multiple (NS)	high confidence
						5	5	100.0	extraparenchymal ventricular	active	-	high confidence
						-	-	-	-	-	-
						-	-	-	-	-	-
						-	-	-	-	-	-
						-	-	-	-	-	-
						-	-	-	-	-	-
						-	-	-	-	-	-
						-	-	-	-	-	-
Chuang C., Chen X., Deng J., Li T.	Evaluation of ELISA kit for detection of serum specific IgG antibodies against Taenia solium in diagnosis of human cysticercosis	2017	[30]	serum	ab ELISA	28	30	93.3	-	active	>=3	exclude	100	100	100.0	49	90	54.4	149	190	78.4
						-	-	-	-	-	-
						-	-	-	-	-	-
						-	-	-	-	-	-
						-	-	-	-	-	-
						-	-	-	-	-	-
						-	-	-	-	-	-
						-	-	-	-	-	-
						-	-	-	-	-	-
						-	-	-	-	-	-
						-	-	-	-	-	-
						-	-	-	-	-	-
						-	-	-	-	-	-
						-	-	-	-	-	-
						-	-	-	-	-	-
						-	-	-	-	-	-
						-	-	-	-	-	-
						-	-	-	-	-	-
						-	-	-	-	-	-
						-	-	-	-	-	-
Cho, S.-Y., Kim, S.-I., Kang, S.-Y., Choi, D.Y., Suk, J.S., Choi, K.S., Ha, Y.S., Chung, C.S. and Myung, H.	Evaluation of enzyme-linked immunosorbent assay in serological diagnosis of human neurocysticercosis using paired samples of serum and cerebrospinal fluid	1986	[31]	serum	ab ELISA	37	45	82.2	parenchymal	active	multiple (NS)	low confidence	49	52	94.2	103	110	93.6	152	162	93.8
						3	4	75.0	extraparenchymal subarachnoid at basal cisterns	active	multiple (NS)	high confidence
						-	-	-	-	-	-
						-	-	-	-	-	-
						-	-	-	-	-	-
						-	-	-	-	-	-
						-	-	-	-	-	-
						-	-	-	-	-	-
						-	-	-	-	-	-
						-	-	-	-	-	-
						-	-	-	-	-	-
						-	-	-	-	-	-
						-	-	-	-	-	-
						-	-	-	-	-	-
						-	-	-	-	-	-
						-	-	-	-	-	-
						-	-	-	-	-	-
						-	-	-	-	-	-
						-	-	-	-	-	-
						-	-	-	-	-	-
Chung, J.-Y., Bahk, Y.Y., Huh, S., Kang, S.-Y., Kong, Y and Cho, S.-Y.	A recombinant 10-kDa protein of Taenia solium metacestodes specific to active neurocysticercosis	1999	[32]	serum	immunoblot/EITB	184	190	96.8	-	active	-	exclude	50	50	100.0	127	130	97.7	177	180	98.3
						4	29	14.0	parenchymal	calcified	multiple (NS)	high confidence
						-	-	-	-	-	-
						-	-	-	-	-	-
						-	-	-	-	-	-
						-	-	-	-	-	-
						-	-	-
						-	-	-	-	-	-
						-	-	-	-	-	-
						-	-	-	-	-	-
						-	-	-	-	-	-
						-	-	-	-	-	-
						-	-	-	-	-	-
						-	-	-	-	-	-
						-	-	-	-	-	-
						-	-	-	-	-	-
						-	-	-	-	-	-
						-	-	-	-	-	-
						-	-	-	-	-	-
						-	-	-	-	-	-
Corona, T., Pascoe, D., González-Barranco, D., Abad, P., Landa, L. and Estañol, B.	Anticysticercous antibodies in serum and cerebrospinal fluid in patients with cerebral cysticercosis	1986	[33]	serum	ab ELISA	15	20	75.0	benign	active / calcified	-	exclude	107	119	90.0	-	-	-	-	-	-
						NA	9	NA	parenchymal	active	-
						NA	2	NA	parenchymal	transition	-
						NA	2	NA	parenchymal	calcified	-
						NA	4	NA	parenchymal	active + transition	-
						NA	3	NA	parenchymal	active + calcified	-
						29	31	93.0	malignant	active	-	high confidence
						NA	15	NA	extraparenchymal subarchnoid	-	-
						NA	11	NA	extraparenchymal ventricular	-	-
						-	-	-	-	-	-
						-	-	-	-	-	-
						-	-	-	-	-	-
						-	-	-	-	-	-
						-	-	-	-	-	-
						-	-	-	-	-	-
						-	-	-	-	-	-
						-	-	-	-	-	-
						-	-	-	-	-	-
						-	-	-	-	-	-
						-	-	-	-	-	-
Corstjens, P.L.A.M., de Dood, C.J., Priest, J.W., Tanke, H.J. and Handali, S., for the Cysticercosis Working Group in Peru	Feasibility of a lateral flow test for neurocysticercosis using novel up-converting nanomaterials and a lightweight strip analyzer	2014	[34]	serum	lateral flow assay_x000D_ POC-test	60	63	95.5	-	active	>=2	exclude	166	170	97.7	75	80	93.8	241	250	96.4
						-	-	-	-	-	-
						-	-	-	-	-	-
						-	-	-	-	-	-
						-	-	-	-	-	-
						-	-	-	-	-	-
						-	-	-	-	-	-
						-	-	-	-	-	-
						-	-	-	-	-	-
						-	-	-	-	-	-
						-	-	-	-	-	-
						-	-	-	-	-	-
						-	-	-	-	-	-
						-	-	-	-	-	-
						-	-	-	-	-	-
						-	-	-	-	-	-
						-	-	-	-	-	-
						-	-	-	-	-	-
						-	-	-	-	-	-
						-	-	-	-	-	-
da Silva, R.M.R., Maia, A.A.M., Espíndola, N.M., Machado, L.dos R., Vaz, A.J.and Henrique-Silva, F.	Recombinant expression of Taenia solium TS14 antigen and its utilization for immunodiagnosis of neurocysticercosis	2006	[35]	serum	ab ELISA	2	2	100.0	-	active	1	exclude	36	36	100.0	34	36	94.4	70	72	97.2
						6	6	100.0	-	active	multiple (NS)	exclude
						3	3	100.0	-	transition	1	exclude
						15	16	93.8	-	transition	multiple (NS)	exclude
						2	2	100.0	parenchymal	calcified	1	high confidence
						1	1	100.0	parenchymal	calcified	multiple (NS)	high confidence
						-	-	-	-	-	-
						-	-	-	-	-	-
						-	-	-	-	-	-
						-	-	-	-	-	-
						-	-	-	-	-	-
						-	-	-	-	-	-
						-	-	-	-	-	-
						-	-	-	-	-	-
						-	-	-	-	-	-
						-	-	-	-	-	-
						-	-	-	-	-	-
						-	-	-	-	-	-
						-	-	-	-	-	-
						-	-	-	-	-	-
da Silva, G.B., da Faria, L.S., Lopes, C.A., Nunes, D.S., Ribeiro, V.S., de Sousa, J.E.N., Paiva, G.C.M., Gonçalves-Pires, M.R.F., Borges, I.P., Santos, M.M., Ávila, V.M.R., Júnior, Á.F. and Costa-Cruz, J.M.	Egg yolk immunoglobulin Y as a promising tool to detect immune complexes in neurocysticercosis serum samples	2020	[36]	serum	ag ELISA	NA	16	NA	-	active / transition	-		30	30	100.0	28	30	93.3	58	60	96.7
						NA	14	NA	-	calcified	-
						-	-	-	-	-	-
						-	-	-	-	-	-
						-	-	-	-	-	-
						-	-	-	-	-	-
						-	-	-	-	-	-
						-	-	-	-	-	-
						-	-	-	-	-	-
						-	-	-	-	-	-
						-	-	-	-	-	-
						-	-	-	-	-	-
						-	-	-	-	-	-
						-	-	-	-	-	-
						-	-	-	-	-	-
						-	-	-	-	-	-
						-	-	-	-	-	-
						-	-	-	-	-	-
						-	-	-	-	-	-
						-	-	-	-	-	-
da Silva Ribeiro, V., Manhani, M.N., Cardoso, R., Vieira, C.U., Goulart, L.R. and Costa-Cruz, J.M.	Selection of high affinity peptide ligands for detection of circulating antibodies in neurocysticercosis	2010	[37]	serum	ab ELISA	NA	17	NA	-	active	-		38	40	95.0	39	40	97.5	77	80	96.3
						NA	23	NA	-	calcified	-
						-	-	-	-	-	-
						-	-	-	-	-	-
						-	-	-	-	-	-
						-	-	-	-	-	-
						-	-	-	-	-	-
						-	-	-	-	-	-
						-	-	-	-	-	-
						-	-	-	-	-	-
						-	-	-	-	-	-
						-	-	-	-	-	-
						-	-	-	-	-	-
						-	-	-	-	-	-
						-	-	-	-	-	-
						-	-	-	-	-	-
						-	-	-	-	-	-
						-	-	-	-	-	-
						-	-	-	-	-	-
						-	-	-	-	-	-
da Silva Ribeiro, V., Manhani, M.N., Cardoso, R., Vieira, C.U., Goulart, L.R. and Costa-Cruz, J.M.	Selection of high affinity peptide ligands for detection of circulating antibodies in neurocysticercosis	2010	[37]	serum	ab ELISA	NA	17	NA	-	active	-		40	40	100.0	40	40	100.0	80	80	100.0
						NA	23	NA	-	calcified	-
						-	-	-	-	-	-
						-	-	-	-	-	-
						-	-	-	-	-	-
						-	-	-	-	-	-
						-	-	-	-	-	-
						-	-	-	-	-	-
						-	-	-	-	-	-
						-	-	-	-	-	-
						-	-	-	-	-	-
						-	-	-	-	-	-
						-	-	-	-	-	-
						-	-	-	-	-	-
						-	-	-	-	-	-
						-	-	-	-	-	-
						-	-	-	-	-	-
						-	-	-	-	-	-
						-	-	-	-	-	-
						-	-	-	-	-	-
da Silva Ribeiro, V., Manhani, M.N., Cardoso, R., Vieira, C.U., Goulart, L.R. and Costa-Cruz, J.M.	Selection of high affinity peptide ligands for detection of circulating antibodies in neurocysticercosis	2010	[37]	serum	ab ELISA	NA	17	NA	-	active	-		37	40	92.5	38	40	95.0	75	80	93.8
						NA	23	NA	-	calcified	-
						-	-	-	-	-	-
						-	-	-	-	-	-
						-	-	-	-	-	-
						-	-	-	-	-	-
						-	-	-	-	-	-
						-	-	-	-	-	-
						-	-	-	-	-	-
						-	-	-	-	-	-
						-	-	-	-	-	-
						-	-	-	-	-	-
						-	-	-	-	-	-
						-	-	-	-	-	-
						-	-	-	-	-	-
						-	-	-	-	-	-
						-	-	-	-	-	-
						-	-	-	-	-	-
						-	-	-	-	-	-
						-	-	-	-	-	-
da Silva Ribeiro, V., Manhani, M.N., Cardoso, R., Vieira, C.U., Goulart, L.R. and Costa-Cruz, J.M.	Selection of high affinity peptide ligands for detection of circulating antibodies in neurocysticercosis	2010	[37]	serum	ab ELISA	NA	17	NA	-	active	-		36	40	90.0	34	40	85.0	70	80	87.5
						NA	23	NA	-	calcified	-
						-	-	-	-	-	-
						-	-	-	-	-	-
						-	-	-	-	-	-
						-	-	-	-	-	-
						-	-	-	-	-	-
						-	-	-	-	-	-
						-	-	-	-	-	-
						-	-	-	-	-	-
						-	-	-	-	-	-
						-	-	-	-	-	-
						-	-	-	-	-	-
						-	-	-	-	-	-
						-	-	-	-	-	-
						-	-	-	-	-	-
						-	-	-	-	-	-
						-	-	-	-	-	-
						-	-	-	-	-	-
						-	-	-	-	-	-
da Silva Ribeiro, V., Manhani, M.N., Cardoso, R., Vieira, C.U., Goulart, L.R. and Costa-Cruz, J.M.	Selection of high affinity peptide ligands for detection of circulating antibodies in neurocysticercosis	2010	[37]	serum	ab ELISA	NA	17	NA	-	active	-		36	40	90.0	33	40	82.5	69	80	86.5
						NA	23	NA	-	calcified	-
						-	-	-	-	-	-
						-	-	-	-	-	-
						-	-	-	-	-	-
						-	-	-	-	-	-
						-	-	-	-	-	-
						-	-	-	-	-	-
						-	-	-	-	-	-
						-	-	-	-	-	-
						-	-	-	-	-	-
						-	-	-	-	-	-
						-	-	-	-	-	-
						-	-	-	-	-	-
						-	-	-	-	-	-
						-	-	-	-	-	-
						-	-	-	-	-	-
						-	-	-	-	-	-
						-	-	-	-	-	-
						-	-	-	-	-	-
da Silva Ribeiro, V., Manhani, M.N., Cardoso, R., Vieira, C.U., Goulart, L.R. and Costa-Cruz, J.M.	Selection of high affinity peptide ligands for detection of circulating antibodies in neurocysticercosis	2010	[37]	serum	ab ELISA	NA	17	NA	-	active	-		36	40	90.0	38	40	95.0	74	80	92.5
						NA	23	NA	-	calcified	-
						-	-	-	-	-	-
						-	-	-	-	-	-
						-	-	-	-	-	-
						-	-	-	-	-	-
						-	-	-	-	-	-
						-	-	-	-	-	-
						-	-	-	-	-	-
						-	-	-	-	-	-
						-	-	-	-	-	-
						-	-	-	-	-	-
						-	-	-	-	-	-
						-	-	-	-	-	-
						-	-	-	-	-	-
						-	-	-	-	-	-
						-	-	-	-	-	-
						-	-	-	-	-	-
						-	-	-	-	-	-
						-	-	-	-	-	-
da Silva Ribeiro, V., Manhani, M.N., Cardoso, R., Vieira, C.U., Goulart, L.R. and Costa-Cruz, J.M.	Selection of high affinity peptide ligands for detection of circulating antibodies in neurocysticercosis	2010	[37]	serum	ab ELISA	NA	17	NA	-	active	-		37	40	92.5	40	40	100.0	77	80	96.3
						NA	23	NA	-	calcified	-
						-	-	-	-	-	-
						-	-	-	-	-	-
						-	-	-	-	-	-
						-	-	-	-	-	-
						-	-	-	-	-	-
						-	-	-	-	-	-
						-	-	-	-	-	-
						-	-	-	-	-	-
						-	-	-	-	-	-
						-	-	-	-	-	-
						-	-	-	-	-	-
						-	-	-	-	-	-
						-	-	-	-	-	-
						-	-	-	-	-	-
						-	-	-	-	-	-
						-	-	-	-	-	-
						-	-	-	-	-	-
						-	-	-	-	-	-
da Silva Ribeiro, V., Manhani, M.N., Cardoso, R., Vieira, C.U., Goulart, L.R. and Costa-Cruz, J.M.	Selection of high affinity peptide ligands for detection of circulating antibodies in neurocysticercosis	2010	[37]	serum	ab ELISA	NA	17	NA	-	active	-		39	40	97.5	30	40	75.0	69	80	86.3
						NA	23	NA	-	calcified	-
						-	-	-	-	-	-
						-	-	-	-	-	-
						-	-	-	-	-	-
						-	-	-	-	-	-
						-	-	-	-	-	-
						-	-	-	-	-	-
						-	-	-	-	-	-
						-	-	-	-	-	-
						-	-	-	-	-	-
						-	-	-	-	-	-
						-	-	-	-	-	-
						-	-	-	-	-	-
						-	-	-	-	-	-
						-	-	-	-	-	-
						-	-	-	-	-	-
						-	-	-	-	-	-
						-	-	-	-	-	-
						-	-	-	-	-	-
da Silva Ribeiro, V., Manhani, M.N., Cardoso, R., Vieira, C.U., Goulart, L.R. and Costa-Cruz, J.M.	Selection of high affinity peptide ligands for detection of circulating antibodies in neurocysticercosis	2010	[37]	serum	ab ELISA	NA	17	NA	-	active	-		38	40	95.0	36	40	90.0	74	80	92.5
						NA	23	NA	-	calcified	-
						-	-	-	-	-	-
						-	-	-	-	-	-
						-	-	-	-	-	-
						-	-	-	-	-	-
						-	-	-	-	-	-
						-	-	-	-	-	-
						-	-	-	-	-	-
						-	-	-	-	-	-
						-	-	-	-	-	-
						-	-	-	-	-	-
						-	-	-	-	-	-
						-	-	-	-	-	-
						-	-	-	-	-	-
						-	-	-	-	-	-
						-	-	-	-	-	-
						-	-	-	-	-	-
						-	-	-	-	-	-
						-	-	-	-	-	-
da Silva Ribeiro, V., Manhani, M.N., Cardoso, R., Vieira, C.U., Goulart, L.R. and Costa-Cruz, J.M.	Selection of high affinity peptide ligands for detection of circulating antibodies in neurocysticercosis	2010	[37]	serum	ab ELISA	NA	17	NA	-	active	-		37	40	92.5	37	40	92.5	74	80	92.5
						NA	23	NA	-	calcified	-
						-	-	-	-	-	-
						-	-	-	-	-	-
						-	-	-	-	-	-
						-	-	-	-	-	-
						-	-	-	-	-	-
						-	-	-	-	-	-
						-	-	-	-	-	-
						-	-	-	-	-	-
						-	-	-	-	-	-
						-	-	-	-	-	-
						-	-	-	-	-	-
						-	-	-	-	-	-
						-	-	-	-	-	-
						-	-	-	-	-	-
						-	-	-	-	-	-
						-	-	-	-	-	-
						-	-	-	-	-	-
						-	-	-	-	-	-
da Silva Ribeiro, V., Manhani, M.N. and Costa-Cruz, J.M.	IgA detection in human neurocysticercosis using different preparations of heterologous antigen	2010	[38]	serum	ab ELISA	7	17	41.2	-	active / transition	-	exclude	20	30	66.7	24	39	61.5	44	69	63.7
						20	28	71.4	parenchymal	calcified	-	high confidence
						-	-	-	-	-	-
						-	-	-	-	-	-
						-	-	-	-	-	-
						-	-	-	-	-	-
						-	-	-	-	-	-
						-	-	-	-	-	-
						-	-	-	-	-	-
						-	-	-	-	-	-
						-	-	-	-	-	-
						-	-	-	-	-	-
						-	-	-	-	-	-
						-	-	-	-	-	-
						-	-	-	-	-	-
						-	-	-	-	-	-
						-	-	-	-	-	-
						-	-	-	-	-	-
						-	-	-	-	-	-
						-	-	-	-	-	-
da Silva Ribeiro, V., Manhani, M.N. and Costa-Cruz, J.M.	IgA detection in human neurocysticercosis using different preparations of heterologous antigen	2010	[38]	serum	ab ELISA	10	17	58.8	-	active / transition	-	exclude	28	30	93.3	34	39	87.2	62	69	89.8
						22	28	78.6	parenchymal	calcified	-	high confidence
						-	-	-	-	-	-
						-	-	-	-	-	-
						-	-	-	-	-	-
						-	-	-	-	-	-
						-	-	-	-	-	-
						-	-	-	-	-	-
						-	-	-	-	-	-
						-	-	-	-	-	-
						-	-	-	-	-	-
						-	-	-	-	-	-
						-	-	-	-	-	-
						-	-	-	-	-	-
						-	-	-	-	-	-
						-	-	-	-	-	-
						-	-	-	-	-	-
						-	-	-	-	-	-
						-	-	-	-	-	-
						-	-	-	-	-	-
da Silva Ribeiro, V., Manhani, M.N. and Costa-Cruz, J.M.	IgA detection in human neurocysticercosis using different preparations of heterologous antigen	2010	[38]	serum	ab ELISA	3	17	17.6	-	active / transition	-	exclude	25	30	83.3	17	39	43.6	42	69	60.8
						13	28	46.4	parenchymal	calcified	-	high confidence
						-	-	-	-	-	-
						-	-	-	-	-	-
						-	-	-	-	-	-
						-	-	-	-	-	-
						-	-	-	-	-	-
						-	-	-	-	-	-
						-	-	-	-	-	-
						-	-	-	-	-	-
						-	-	-	-	-	-
						-	-	-	-	-	-
						-	-	-	-	-	-
						-	-	-	-	-	-
						-	-	-	-	-	-
						-	-	-	-	-	-
						-	-	-	-	-	-
						-	-	-	-	-	-
						-	-	-	-	-	-
						-	-	-	-	-	-
da Silva Ribeiro, V., Manhani, M.N. and Costa-Cruz, J.M.	IgA detection in human neurocysticercosis using different preparations of heterologous antigen	2010	[38]	serum	ab ELISA	9	17	52.9	-	active / transition	-	exclude	27	30	90.0	36	39	92.3	63	69	91.3
						21	28	75.0	parenchymal	calcified	-	high confidence
						-	-	-	-	-	-
						-	-	-	-	-	-
						-	-	-	-	-	-
						-	-	-	-	-	-
						-	-	-	-	-	-
						-	-	-	-	-	-
						-	-	-	-	-	-
						-	-	-	-	-	-
						-	-	-	-	-	-
						-	-	-	-	-	-
						-	-	-	-	-	-
						-	-	-	-	-	-
						-	-	-	-	-	-
						-	-	-	-	-	-
						-	-	-	-	-	-
						-	-	-	-	-	-
						-	-	-	-	-	-
						-	-	-	-	-	-
da Silva Ribeiro, V., Manhani, M.N. and Costa-Cruz, J.M.	IgA detection in human neurocysticercosis using different preparations of heterologous antigen	2010	[38]	serum	ab ELISA	10	17	58.8	-	active / transition	-	exclude	23	30	76.7	27	39	69.2	50	69	72.4
						22	28	78.6	parenchymal	calcified	-	high confidence
						-	-	-	-	-	-
						-	-	-	-	-	-
						-	-	-	-	-	-
						-	-	-	-	-	-
						-	-	-	-	-	-
						-	-	-	-	-	-
						-	-	-	-	-	-
						-	-	-	-	-	-
						-	-	-	-	-	-
						-	-	-	-	-	-
						-	-	-	-	-	-
						-	-	-	-	-	-
						-	-	-	-	-	-
						-	-	-	-	-	-
						-	-	-	-	-	-
						-	-	-	-	-	-
						-	-	-	-	-	-
						-	-	-	-	-	-
da Silva Ribeiro, V., Manhani, M.N. and Costa-Cruz, J.M.	IgA detection in human neurocysticercosis using different preparations of heterologous antigen	2010	[38]	serum	ab ELISA	13	17	76.5	-	active / transition	-	exclude	25	30	83.3	19	39	48.7	44	69	63.7
						24	28	85.7	parenchymal	calcified	-	high confidence
						-	-	-	-	-	-
						-	-	-	-	-	-
						-	-	-	-	-	-
						-	-	-	-	-	-
						-	-	-	-	-	-
						-	-	-	-	-	-
						-	-	-	-	-	-
						-	-	-	-	-	-
						-	-	-	-	-	-
						-	-	-	-	-	-
						-	-	-	-	-	-
						-	-	-	-	-	-
						-	-	-	-	-	-
						-	-	-	-	-	-
						-	-	-	-	-	-
						-	-	-	-	-	-
						-	-	-	-	-	-
						-	-	-	-	-	-
da Silva Ribeiro, V., Manhani, M.N. and Costa-Cruz, J.M.	IgA detection in human neurocysticercosis using different preparations of heterologous antigen	2010	[38]	serum	ab ELISA	17	17	100.0	-	active / transition	-	exclude	29	30	96.7	31	39	79.5	60	69	86.9
						23	28	82.1	parenchymal	calcified	-	high confidence
						-	-	-	-	-	-
						-	-	-	-	-	-
						-	-	-	-	-	-
						-	-	-	-	-	-
						-	-	-	-	-	-
						-	-	-	-	-	-
						-	-	-	-	-	-
						-	-	-	-	-	-
						-	-	-	-	-	-
						-	-	-	-	-	-
						-	-	-	-	-	-
						-	-	-	-	-	-
						-	-	-	-	-	-
						-	-	-	-	-	-
						-	-	-	-	-	-
						-	-	-	-	-	-
						-	-	-	-	-	-
						-	-	-	-	-	-
da Silva Ribeiro, V., Manhani, M.N. and Costa-Cruz, J.M.	IgA detection in human neurocysticercosis using different preparations of heterologous antigen	2010	[38]	serum	ab ELISA	9	17	52.9	-	active / transition	-	exclude	29	30	96.7	17	39	43.6	46	69	66.6
						20	28	70.1	parenchymal	calcified	-	high confidence
						-	-	-	-	-	-
						-	-	-	-	-	-
						-	-	-	-	-	-
						-	-	-	-	-	-
						-	-	-	-	-	-
						-	-	-	-	-	-
						-	-	-	-	-	-
						-	-	-	-	-	-
						-	-	-	-	-	-
						-	-	-	-	-	-
						-	-	-	-	-	-
						-	-	-	-	-	-
						-	-	-	-	-	-
[truncated: 8,261 more rows]

## Sheet: high confidence selection 1
Records included with high confidence
	Specified diagnostic reagent? Combination of best performing fractions? (green = include, red = exclude)			Data on parenchymal single / multiple? (green = include, red = exclude)	Data on extraparenchymal or parenchymal + extraparenchymal? (green = include, red = exclude)	Se data: parenchymal active single			Se data: parenchymal active multiple			Se data: parenchymal inactive single			Se data: parenchymal inactive multiple			Se data: extraparenchymal subarachnoid			Se data: extraparenchymal ventricular			Se data: extraparenchymal (NS) active			Se data: extraparenchymal (NS) inactive			Se data: parenchymal + extraparenchymal active
serum ab detection
Aguilar-Rebolledo 2002 [3]	Tso purified LLGP (Immunetics kit)	serum	WB															0	5	0.0										6	6	100.0
Ahn 2016 [4]	rTsMEndoB1	serum	WB												74	102	72.5
Arthi 2021 [9]	Tso (purified?) somatic antigens	serum	WB			8	18	44.4				0	2	0.0
Atluri 2009a [11]	Tso ESP	serum	WB			93	109	85.3				2	2	100.0	3	3	100.0
Atluri 2009a [11]	Tso LMM 10-30kDa (=purified crude soluble extract)	serum	WB			87	109	79.8				2	2	100.0	3	3	100.0
Atluri 2011 [13]	Tso LMM 10-30kDa (=purified crude soluble extract)	serum	WB			11	11	100.0
Bae 2008 [15]	r 18kDa (=subunit of the 120kDa of Tso CF)	serum	WB												12	40	30.0
Bae 2008 [15]	r b1 variant (=subunit of the 150kDa of Tso CF)	serum	WB												13	40	32.5
Bae 2008 [15]	r RS1 variant (=subunit of the 150kDa of Tso CF)	serum	WB												6	40	15.0
Bae 2008 [15]	r m13h variant (=subunit of the 150kDa of Tso CF)	serum	WB												17	40	42.5
Bae 2008 [15]	r chimera	serum	WB												19	40	47.5
Bae 2008 [15]	Tso purified CF	serum	WB												17	40	42.5
Bae 2008 [15]	chimera 120kDa + 150 kDa (from Tso CF)	serum	WB												13	40	32.5
Bae 2014 [16]	rTsMFas1	serum	WB												63	80	78.8
Barcelos 2007 [19]	Tso total saline extract	serum	WB			2	2	100.0	8	8	100.0				3	10	30.0
Chung 1999 [32]	r 10kDa (=subunit of the 150kDa of Tso CF)	serum	WB												4	29	14.0
Hancock 2006 [67]		serum	WB
Hernandez 2019 [71]	Tso purified LLGP (InDRE)	serum	WB																					26	29	89.7
Hernandez 2019 [71]	Tso purified LLGP (CDC)	serum	WB																					27	29	93.1
Hernandez 2019 [71]	Tso purified LLGP (LDBIO)	serum	WB																					21	21	100.0
Hernandez-Gonzalez 2017 [72]		serum	WB
Hernandez-Gonzalez 2017 [72]		serum	WB
Hernandez-Gonzalez 2017 [72]		serum	WB
Lee 2005a [87]	r 14kDa (=subunit of the 120kDa of Tso CF)	serum	WB												1	10	10.0
Lee 2005a [87]	r 18kDa (=subunit of the 120kDa of Tso CF)	serum	WB												2	10	20.0
Minozzo 2008 [100]		serum	WB
Oliveira 2007 [113]		serum	WB
Oliveira 2007 [113]		serum	WB
Oommen 2004 [115]	IEF-purified antigen (from CF or soluble antigens)	serum	WB			7	41	17.1
Oommen 2004 [115]	Tso purified LLGP	serum	WB			27	45	60.0
Oommen 2004 [115]	Tso purified LLGP, non-solubilized	serum	WB			67	107	62.6
Palacio 1998 [116]	Tso purified LLGP (CDC)	serum	WB												12	33	36.4
Peralta 2002 [124]		serum	WB
Peralta 2002 [124]		serum	WB
Prabhakaran 2004 [127]	Tso purified LLGP	serum	WB			67	107	62.6
Prabhakaran 2007 [128]	Tso purified LLGP, conformations	serum	WB			28	60	46.7
Proano-Narvaez 2002 [129]		serum	WB
Rodriguez 2009 [135]	Tso purified LLGP	serum	WB															31	31	100.0	12	12	100.0
Rueda 2011 [138]	rTsAg5	serum	WB			21	53	38.7	41	57	71.9													53	55	96.4
Sanchez 1999a [148]	NS (Immunetics kit)	serum	WB									3	15	20.0	7	18	38.9
Sanchez 1999b [149]	NS	serum	WB
Schantz 1994 [150]	Tso purified LLGP	serum	WB									5	7	71.4	6	6	100.0
Scheel 2005 [151]		serum	WB
Scheel 2005 [151]		serum	WB
Scheel 2005 [151]		serum	WB
Scheel 2005 [151]		serum	WB
Stelzle 2024 [155]	rT24H	serum	WB									0	3	0.0	10	20	50.0
Stelzle 2024 [155]	Tso purified LLGP	serum	WB									0	3	0.0	5	20	25.0
Toribio 2023a [158]	Tso GP50	serum	WB
Toribio 2023a [158]	Tso T24 (GP42/GP24)	serum	WB
Toribio 2023a [158]	Tso 8kDa (GP21, 18, 14, 13)	serum	WB
Toribio 2023a [158]	Tso purified LLGP	serum	WB			29	29	100.0	9	9	100.0							40	40	100.0
Vasudevan 2022 [161]	Tso purified LLGP	serum	WB			176	304	57.9	90	111	81.1	23	66	34.8	23	40	57.5
Wang 2004 [163]		serum	WB
Zea-Vera 2013 [167]	Tso purified LLGP	serum	WB						6	6	100.0										1	1	100.0
Zulu 2024 [169]	rT24H	serum	WB						6	8	75.0	1	11	9.1	8	19	42.1
Anadure 2020 [5]		serum	ab ELISA
Arruda 2005 [7]	Tso purified WCE	serum	ab ELISA																											0	1	0.0
Arruda 2005 [7]	Tso purified Me	serum	ab ELISA																											0	1	0.0
Arruda 2005 [7]	Tso purified CF	serum	ab ELISA																											0	1	0.0
Arruda 2005 [7]	Tso purified Sc	serum	ab ELISA																											0	1	0.0
Arruda 2005 [7]	Tcra purified WCE	serum	ab ELISA																											0	1	0.0
Arruda 2005 [7]	Tcra purified Me	serum	ab ELISA																											0	1	0.0
Arruda 2005 [7]	Tcra purified CF	serum	ab ELISA																											0	1	0.0
Atluri 2009b [12]	Tso crude soluble extract	serum	ab ELISA			42	109	38.5				0	2	0.0	0	3	0.0
Atluri 2009b [12]	Tso LMM (=purified crude soluble extract)	serum	ab ELISA			72	109	66.0				1	2	50.0	0	3	0.0
Atluri 2009b [12]	Tso ESP	serum	ab ELISA			35	109	32.1				0	2	0.0	0	3	0.0
Bae 2008 [15]	Tso purified CF	serum	ab ELISA												19	40	47.5
Bae 2008 [15]	chimera 120kDa + 150 kDa (from Tso CF)	serum	ab ELISA												11	40	27.5
Barcelos 2005 [18]		serum	ab ELISA
Barcelos 2005 [18]		serum	ab ELISA
Bueno 2000a [22]		serum	ab ELISA
Bueno 2000a [22]		serum	ab ELISA
Bueno 2000b [23]		serum	ab ELISA
Bueno 2000b [23]		serum	ab ELISA
Chang 1988 [29]	Tso CF	serum	ab ELISA						15	17	88.2							1	1	100.0	5	5	100.0							11	11	100.0
Cho 1986 [31]	Tso CF	serum	ab ELISA															3	4	75.0
Corona 1986 [33]	Tso purified WCE	serum	ab ELISA																					29	31	93.0
da Silva 2006 [35]	r 14kDa (Tso)	serum	ab ELISA									2	2	100.0	1	1	100.0
da Silva Ribeiro 2010b [38]		serum	ab ELISA
da Silva Ribeiro 2010b [38]		serum	ab ELISA
da Silva Ribeiro 2010b [38]		serum	ab ELISA
da Silva Ribeiro 2010b [38]		serum	ab ELISA
da Silva Ribeiro 2010b [38]		serum	ab ELISA
da Silva Ribeiro 2010b [38]		serum	ab ELISA
da Silva Ribeiro 2010b [38]		serum	ab ELISA
da Silva Ribeiro 2010b [38]		serum	ab ELISA
da Silva Ribeiro 2010b [38]		serum	ab ELISA
da Silva Ribeiro 2010b [38]		serum	ab ELISA
Ferrer 2005a [49]	r sHSP35.6 (Tso)	serum	ab ELISA												22	31	71.0
Ferrer 2005a [49]	Tso CF	serum	ab ELISA												31	31	100.0
Ferrer 2005b [50]	Tso CF	serum	ab ELISA												20	20	100.0
Ferrer 2005b [50]	s HP6-3 + Ts45W-1 + Ts45W-5 (Tsag)	serum	ab ELISA												17	20	85.0
Ferrer 2007a [51]	r Ts8B1 (from Tso ESP)	serum	ab ELISA												18	31	58.1
Ferrer 2007a [51]	r Ts8B2 (from Tso ESP)	serum	ab ELISA												21	31	67.7
Ferrer 2007a [51]	r Ts8B3 (from Tso ESP)	serum	ab ELISA												5	31	16.1
Ferrer 2007a [51]	Tso CF	serum	ab ELISA												31	31	100.0
Ferrer 2007b [52]	s HP6-GST (Tsag)	serum	ab ELISA												9	31	29.0
Ferrer 2007b [52]	s HP6-Bac (Tsag)	serum	ab ELISA												20	31	64.5
Ferrer 2007b [52]	s HP6-3 (Tsag)	serum	ab ELISA												13	31	41.9
Ferrer 2007b [52]	s HP6-3 + Ts45W-1 + Ts45W-5 (Tsag)	serum	ab ELISA												16	31	51.6
Ferrer 2009 [53]	rTs8B2-His	serum	ab ELISA												21	31	67.7
Ferrer 2009 [53]	rTs8B2-Bac	serum	ab ELISA												22	31	71.0
Ferrer 2012 [54]	r Ts8B2 (from Tso ESP)	serum	ab ELISA												35	51	68.6
Ferrer 2012 [54]	r Ts8B2-NT (from Tso ESP)	serum	ab ELISA												35	51	68.6
Ferrer 2012 [54]	r Ts8B2-CT (from Tso ESP)	serum	ab ELISA												35	51	68.6
Ferrer 2012 [54]	s Ts8B2-1 (from Tso ESP)	serum	ab ELISA												2	51	3.9
Ferrer 2012 [54]	s Ts8B2-2 (from Tso ESP)	serum	ab ELISA												0	51	0.0
Ferrer 2012 [54]	s Ts8B2-3 (from Tso ESP)	serum	ab ELISA												3	51	5.9
Ferrer 2012 [54]	s Ts8B2-4 (from Tso ESP)	serum	ab ELISA												7	51	13.7
Ferrer 2012 [54]	s Ts8B2-5 (from Tso ESP)	serum	ab ELISA												1	51	2.0
Ferrer 2012 [54]	s Ts8B2-6 (from Tso ESP)	serum	ab ELISA												5	51	9.8
Ferrer 2012 [54]	CyDA-1 (=Tso 8kDa)	serum	ab ELISA												0	51	0.0
Ferrer 2012 [54]	CyDA-2 (=Tso 8kDa)	serum	ab ELISA												0	51	0.0
Ferrer 2012 [54]	CyDA-3 (=Tso 8kDa)	serum	ab ELISA												0	51	0.0
Ferrer 2012 [54]	CyDA-4 (=Tso 8kDa)	serum	ab ELISA												1	51	2.0
Ferrer 2012 [54]	CyDA-5 (=Tso 8kDa)	serum	ab ELISA												3	51	5.9
Ferrer 2012 [54]	CyDA-6 (=Tso 8kDa)	serum	ab ELISA												0	51	0.0
Fleury 2001 [55]		serum	ab ELISA
Fleury 2001 [55]		serum	ab ELISA
Fleury 2007 [56]	Tso (purified?) somatic antigen CF	serum	ab ELISA																					28	29	96.5
Garcia 2018 [62]		serum	ab ELISA
Garcia 2018 [62]		serum	ab ELISA
Hernandez 2019 [71]	Tso purified CF	serum	ab ELISA																					29	29	100.0
Hernandez 2019 [71]	Tcra purified CF	serum	ab ELISA																					28	29	96.6
Hernandez 2019 [71]	Tso metacestode antigens (NovaLisa)	serum	ab ELISA																					24	29	82.8
Hernandez-Gonzalez 2017 [72]		serum	ab ELISA
Hernandez-Gonzalez 2017 [72]		serum	ab ELISA
Hernandez-Gonzalez 2017 [72]		serum	ab ELISA
Hernandez-Gonzalez 2022 [73]		serum	ab ELISA
Lee 2005a [87]	Tso purified CF	serum	ab ELISA												12	20	60.0
Lee 2005a [87]	Tso 120kDa (from CF)	serum	ab ELISA												7	20	35.0
Lee 2005b [88]	Tso purified CF	serum	ab ELISA												6	10	60.0
Lee 2005b [88]	r 10kDa (=subunit of the 150kDa of Tso CF)	serum	ab ELISA												3	10	30.0
Lee 2010 [89]		serum	ab ELISA
Lee 2010 [89]		serum	ab ELISA
Lee 2010 [89]		serum	ab ELISA
Lee 2010 [89]		serum	ab ELISA
Lee 2011 [99]		serum	ab ELISA
Lee 2011 [99]		serum	ab ELISA
Lee 2011 [99]		serum	ab ELISA
Lee 2011 [99]		serum	ab ELISA
Lee 2011 [99]		serum	ab ELISA
Lee 2011 [99]		serum	ab ELISA
Manhani 2011 [97]		serum	ab ELISA
Manhani 2011 [97]		serum	ab ELISA
Manhani 2011 [97]		serum	ab ELISA
Manhani 2011 [97]		serum	ab ELISA
Manhani 2011 [97]		serum	ab ELISA
Manhani 2011 [97]		serum	ab ELISA
Manhani 2011 [97]		serum	ab ELISA
Mason 1992 [98]		serum	ab ELISA
Mason 1992 [98]		serum	ab ELISA
Minozzo 2008 [100]		serum	ab ELISA
Mohammad 1984 [101]	Tso purified WCE	serum	ab ELISA																		5	5	100.0
Oliveira 2007 [113]		serum	ab ELISA
Oliveira 2007 [113]		serum	ab ELISA
Oommen 2004 [115]	IEF-purified antigen (from CF or soluble antigens)	serum	ab ELISA			17	41	41.5
Oommen 2004 [115]	Tso purified LLGP, non-solubilized	serum	ab ELISA			86	107	80.4
Pammenter 1984 [117]		serum	ab ELISA
Pammenter 1987 [118]		serum	ab ELISA
Pammenter 1987 [118]		serum	ab ELISA
Pappala 2017 [119]	Tso purified Me	serum	ab ELISA																		1	1	100.0							14	35	40.0
Pappala 2017 [119]	Tso purified Sc	serum	ab ELISA																		0	1	0.0							15	35	42.9
Pappala 2017 [119]	Tso purified CF	serum	ab ELISA																		0	1	0.0							13	35	37.1
Pappala 2017 [119]	commercial kit (NS)	serum	ab ELISA
Peralta 2002 [124]		serum	ab ELISA
Prabhakaran 2004 [127]	Tso purified LLGP	serum	ab ELISA			86	107	80.4
Prabhakaran 2007 [128]	Tso purified LLGP, conformations	serum	ab ELISA			25	60	41.7
Proano-Narvaez 2002 [129]		serum	ab ELISA
Ramos-Kuri 1992 [131]		serum	ab ELISA
Rosas 1986 [137]	Tso Me	serum	ab ELISA															25	47	53.2	1	3	33.3				3	7	42.9	25	48	52.1
Sahu 2009 [141]		serum	ab ELISA
Sahu 2009 [141]		serum	ab ELISA
Sako 2015 [146]	Tso LMW (=purified CF)	serum	ab ELISA			3	4	75.0	15	15	100.0							6	7	85.7	1	2	50.0							4	4	100.0
Schantz 1994 [150]	Tso crude saline extract	serum	ab ELISA									3	7	42.9	0	6	0.0
Scheel 2005 [151]		serum	ab ELISA
Scheel 2005 [151]		serum	ab ELISA
Scheel 2005 [151]		serum	ab ELISA
Scheel 2005 [151]		serum	ab ELISA
Handali 2010a [68]		serum	MAPIA
Handali 2010a [68]		serum	MAPIA
Handali 2010a [68]		serum	MAPIA
Handali 2010a [68]		serum	MAPIA
Handali 2010a [68]		serum	MAPIA
Handali 2010a [68]		serum	MAPIA
Handali 2010a [68]		serum	MAPIA
Handali 2010a [68]		serum	MAPIA
Handali 2010a [68]		serum	MAPIA
Handali 2010a [68]		serum	MAPIA
Handali 2010a [68]		serum	MAPIA
Toribio 2023a [158]	rGP50	serum	MAPIA
Toribio 2023a [158]	rT24H	serum	MAPIA
Toribio 2023a [158]	sTs14	serum	MAPIA
Toribio 2023a [158]	rGP50 + rT24H + sTs14	serum	MAPIA			29	29	100.0	9	9	100.0							40	40	100.0
Hernandez-Gonzalez 2017 [72]		serum	multiplex assay
Hernandez-Gonzalez 2017 [72]		serum	multiplex assay
Hernandez-Gonzalez 2017 [72]		serum	multiplex assay
Hernandez-Gonzalez 2022 [73]		serum	multiplex assay
Sadaow 2023 [140]	Tso CF (iCysticercosis kit)	serum	POC LFA															1	3	33.3
Oliveira 2007 [113]		serum	IFAT
Oliveira 2007 [113]		serum	IFAT
Pammenter 1984 [117]		serum	IFAT
Pammenter 1984 [117]		serum	IH
Pina 2011 [125]	53/25kDa purified ag (from CF soluble antigens)	serum	DOT			18	51	35.3	43	55	77.3													52	54	97.2
Shukla 2008 [154]	Ttae Me	serum	DOT			30	36	83.3	14	14	100.0
whole blood ab detection
Fleury 2001 [55]		whole blood	ab ELISA
Fleury 2001 [55]		whole blood	ab ELISA
Fleury 2001 [55]		whole blood	ab ELISA
Stelzle 2024 [155]	rT24H	whole blood	POC LFA			8	8	100.0				1	3	33.3	17	20	85.0
Zulu 2024 [169]	rT24H	whole blood	POC LFA						8	8	100.0	8	11	72.7	14	19	73.7
urine ab detection
Atluri 2009a [11]	Tso ESP	urine	WB
Atluri 2009a [11]	Tso LMM 10-30kDa (=purified crude soluble extract)	urine	WB
Atluri 2009b [12]	Tso crude soluble extract	urine	ab ELISA			46	109	42.2				2	2	100.0	3	3	100.0
Atluri 2009b [12]	Tso LMM (=purified crude soluble extract)	urine	ab ELISA			44	109	40.4				2	2	100.0	3	3	100.0
Atluri 2009b [12]	Tso ESP	urine	ab ELISA			48	109	44.0				2	2	100.0	2	3	66.7
serum ag detection
Carrara 2019 [26]		serum	ag ELISA
Castillo 2023 [28]	TsW8/TsW5	serum	ag ELISA															47	48	97.8
Castillo 2023 [28]	B158/B60	serum	ag ELISA															47	48	97.8
Ferrer 2005a [49]	HP10	serum	ag ELISA												4	31	12.9
Ferrer 2005b [50]	HP10	serum	ag ELISA												2	20	10.0
Ferrer 2007a [51]	HP10	serum	ag ELISA												4	31	12.9
Fleury 2007 [56]	HP10	serum	ag ELISA																					39	46	84.8
Gabriel 2012 [59]	B158/B60 (apDia kit)	serum	ag ELISA						6	6	100.0				4	11	36.4
Garcia 2002 [61]	HP10	serum	ag ELISA																					6	16	37.5				8	13	61.5
Hernandez 2019 [71]	HP10	serum	ag ELISA																					26	29	89.7
Oommen 2004 [115]	B158/B60	serum	ag ELISA			7	70	10.0
Parkhouse 2018 [122]	HP10	serum	ag ELISA																					4	5	80.0				7	9	77.8
Rodriguez 2009 [135]	B158/B60	serum	ag ELISA															25	25	100.0	7	9	77.8
Stelzle 2024 [155]	B158/B60	serum	ag ELISA									1	3	33.3	10	20	50.0
Zea-Vera 2013 [167]	B158/B60	serum	ag ELISA																		1	1	100.0
Zulu 2024 [169]	B158/B60	serum	ag ELISA						6	8	75.0	3	11	27.3	3	19	15.8
Parkhouse 2019 [123]	HP10	serum	LFA																					4	4	100.0				6	8	75.0
urine ag detection
Castillo 2009 [27]	B158/B60	urine	ag ELISA			5	8	62.5	25	26	96.2							10	10	100.0
Toribio 2023b [159]	TsW8/TsW5	urine	POC dipstick															29	30	96.7

## Sheet: high confidence selection 2
Records included with high confidence
					Se data: parenchymal active single			Se data: parenchymal active multiple			Se data: parenchymal inactive single			Se data: parenchymal inactive multiple			Se data: extraparenchymal subarachnoid			Se data: extraparenchymal ventricular			Se data: extraparenchymal (NS) active			Se data: extraparenchymal (NS) inactive			Se data: parenchymal + extraparenchymal active
serum ab detection
Arthi 2021 [9]	somatic antigen Tso	whole cyst antigen	serum	WB	8	18	44.4				0	2	0.0
Atluri 2009a [11]	somatic antigen Tso	Tso LMM 10-30kDa (=purified crude soluble extract)	serum	WB	87	109	79.8				2	2	100.0	3	3	100.0
Atluri 2011 [13]	somatic antigen Tso	Tso LMM 10-30kDa (=purified crude soluble extract)	serum	WB	11	11	100.0
Barcelos 2007 [19]	somatic antigen Tso	Tso total saline extract	serum	WB	2	2	100.0	8	8	100.0				3	10	30.0
Bae 2008 [15]	somatic antigen Tso	Tso purified CF	serum	WB										17	40	42.5
Bae 2008 [15]	somatic antigen Tso	chimera 120kDa + 150 kDa (from Tso CF)	serum	WB										13	40	32.5
Oommen 2004 [115]	somatic antigen Tso	IEF-purified antigen (from CF or soluble antigens)	serum	WB	7	41	17.1
Atluri 2009a [11]	ESP Tso	Tso ESP	serum	WB	93	109	85.3				2	2	100.0	3	3	100.0
Aguilar-Rebolledo 2002 [3]	Tso LLGP	Tso purified LLGP (Immunetics kit)	serum	WB													0	5	0.0										6	6	100.0
Hernandez 2019 [71]	Tso LLGP	Tso purified LLGP (InDRE)	serum	WB																			26	29	89.7
Hernandez 2019 [71]	Tso LLGP	Tso purified LLGP (CDC)	serum	WB																			27	29	93.1
Hernandez 2019 [71]	Tso LLGP	Tso purified LLGP (LDBIO)	serum	WB																			21	21	100.0
Oommen 2004 [115]	Tso LLGP	Tso purified LLGP	serum	WB	27	45	60.0
Palacio 1998 [116]	Tso LLGP	Tso purified LLGP (CDC)	serum	WB										12	33	36.4
Prabhakaran 2004 [127]	Tso LLGP	Tso purified LLGP	serum	WB	67	107	62.6
Rodriguez 2009 [135]	Tso LLGP	Tso purified LLGP	serum	WB													31	31	100.0	12	12	100.0
Sanchez 1999a [148]	Tso LLGP	NS (Immunetics kit)	serum	WB							3	15	20.0	7	18	38.9
Schantz 1994 [150]	Tso LLGP	Tso purified LLGP	serum	WB							5	7	71.4	6	6	100.0
Stelzle 2024 [155]	Tso LLGP	Tso purified LLGP	serum	WB							0	3	0.0	5	20	25.0
Toribio 2023a [158]	Tso LLGP	Tso purified LLGP	serum	WB	29	29	100.0	9	9	100.0							40	40	100.0
Vasudevan 2022 [161]	Tso LLGP	Tso purified LLGP	serum	WB	176	304	57.9	90	111	81.1	23	66	34.8	23	40	57.5
Zea-Vera 2013 [167]	Tso LLGP	Tso purified LLGP	serum	WB				6	6	100.0										1	1	100.0
Oommen 2004 [115]	Tso LLGP	Tso purified LLGP, non-solubilized	serum	WB	67	107	62.6
Prabhakaran 2007 [128]	Tso LLGP	Tso purified LLGP, conformations	serum	WB	28	60	46.7
Ahn 2016 [4]	recombinant	rTsMEndoB1	serum	WB										74	102	72.5
Bae 2008 [15]	recombinant	r chimera	serum	WB										19	40	47.5
Bae 2014 [16]	recombinant	rTsMFas1	serum	WB										63	80	78.8
Chung 1999 [32]	recombinant	r 10kDa (=subunit of the 150kDa of Tso CF)	serum	WB										4	29	14.0
Lee 2005a [87]	recombinant	r 14kDa (=subunit of the 120kDa of Tso CF)	serum	WB										1	10	10.0
Rueda 2011 [138]	recombinant	rTsAg5	serum	WB	21	53	38.7	41	57	71.9													53	55	96.4
Lee 2005a [87]	recombinant	r 18kDa (=subunit of the 120kDa of Tso CF)	serum	WB										2	10	20.0
Stelzle 2024 [155]	recombinant	rT24H	serum	WB							0	3	0.0	10	20	50.0
Zulu 2024 [169]	recombinant	rT24H	serum	WB				6	8	75.0	1	11	9.1	8	19	42.1
Arruda 2005 [7]	somatic antigen Tso	Tso purified WCE	serum	ab ELISA																									0	1	0.0
Corona 1986 [33]	somatic antigen Tso	Tso purified WCE	serum	ab ELISA																			29	31	93.0
Mohammad 1984 [101]	somatic antigen Tso	Tso purified WCE	serum	ab ELISA																5	5	100.0
Atluri 2009b [12]	somatic antigen Tso	Tso crude soluble extract	serum	ab ELISA	42	109	38.5				0	2	0.0	0	3	0.0
Atluri 2009b [12]	somatic antigen Tso	Tso LMM (=purified crude soluble extract)	serum	ab ELISA	72	109	66.0				1	2	50.0	0	3	0.0
Schantz 1994 [150]	somatic antigen Tso	Tso crude saline extract	serum	ab ELISA							3	7	42.9	0	6	0.0
Arruda 2005 [7]	somatic antigen Tso	Tso purified CF	serum	ab ELISA																									0	1	0.0
Bae 2008 [15]	somatic antigen Tso	Tso purified CF	serum	ab ELISA										19	40	47.5
Chang 1988 [29]	somatic antigen Tso	Tso CF	serum	ab ELISA				15	17	88.2							1	1	100.0	5	5	100.0							11	11	100.0
Ferrer 2005a [49]	somatic antigen Tso	Tso CF	serum	ab ELISA										31	31	100.0
Ferrer 2005b [50]	somatic antigen Tso	Tso CF	serum	ab ELISA										20	20	100.0
Ferrer 2007a [51]	somatic antigen Tso	Tso CF	serum	ab ELISA										31	31	100.0
Cho 1986 [31]	somatic antigen Tso	Tso CF	serum	ab ELISA													3	4	75.0
Fleury 2007 [56]	somatic antigen Tso	Tso (purified?) CF	serum	ab ELISA																			28	29	96.5
Hernandez 2019 [71]	somatic antigen Tso	Tso purified CF	serum	ab ELISA																			29	29	100.0
Hernandez 2019 [71]	somatic antigen Tso	NovaLisa Taenia solium IgG kit antigen (NovaTec Immundiagnostica GmbH, Dietzenbach, Germany)	serum	ab ELISA																			24	29	82.8
Lee 2005a [87]	somatic antigen Tso	Tso purified CF	serum	ab ELISA										12	20	60.0
Lee 2005a [87]	somatic antigen Tso	Tso 120kDa (from CF)	serum	ab ELISA										7	20	35.0
Pappala 2017 [119]	somatic antigen Tso	Tso purified CF	serum	ab ELISA																0	1	0.0							13	35	37.1
Sako 2015 [146]	somatic antigen Tso	Tso LMW (=purified CF)	serum	ab ELISA	3	4	75.0	15	15	100.0							6	7	85.7	1	2	50.0							4	4	100.0
Lee 2005b [88]	somatic antigen Tso	Tso purified CF	serum	ab ELISA										6	10	60.0
Oommen 2004 [115]	somatic antigen Tso	IEF-purified antigen (from CF or soluble antigens)	serum	ab ELISA	17	41	41.5
Bae 2008 [15]	somatic antigen Tso	chimera 120kDa + 150 kDa (from Tso CF)	serum	ab ELISA										11	40	27.5
Arruda 2005 [7]	somatic antigen Tso	Tso purified Me	serum	ab ELISA																									0	1	0.0
Pappala 2017 [119]	somatic antigen Tso	Tso purified Me	serum	ab ELISA																1	1	100.0							14	35	40.0
Rosas 1986 [137]	somatic antigen Tso	Tso Me	serum	ab ELISA													25	47	53.2	1	3	33.3				3	7	42.9	25	48	52.1
Arruda 2005 [7]	somatic antigen Tso	Tso purified Sc	serum	ab ELISA																									0	1	0.0
Pappala 2017 [119]	somatic antigen Tso	Tso purified Sc	serum	ab ELISA																0	1	0.0							15	35	42.9
Atluri 2009b [12]	ESP Tso	Tso ESP	serum	ab ELISA	35	109	32.1				0	2	0.0	0	3	0.0
Prabhakaran 2004 [127]	Tso LLGP	Tso purified LLGP	serum	ab ELISA	86	107	80.4
Oommen 2004 [115]	Tso LLGP	Tso purified LLGP, non-solubilized	serum	ab ELISA	86	107	80.4
Prabhakaran 2007 [128]	Tso LLGP	Tso purified LLGP, conformations	serum	ab ELISA	25	60	41.7
Arruda 2005 [7]	somatic antigen Tcra	Tcra purified WCE	serum	ab ELISA																									0	1	0.0
Arruda 2005 [7]	somatic antigen Tcra	Tcra purified Me	serum	ab ELISA																									0	1	0.0
Arruda 2005 [7]	somatic antigen Tcra	Tcra purified CF	serum	ab ELISA																									0	1	0.0
Hernandez 2019 [71]	somatic antigen Tcra	Tcra purified CF	serum	ab ELISA																			28	29	96.6
da Silva 2006 [35]	recombinant	r 14kDa (Tso)	serum	ab ELISA							2	2	100.0	1	1	100.0
Ferrer 2005a [49]	recombinant	r sHSP35.6 (Tso)	serum	ab ELISA										22	31	71.0
Ferrer 2007a [51]	recombinant	r Ts8B1 (from Tso ESP)	serum	ab ELISA										18	31	58.1
Ferrer 2007a [51]	recombinant	r Ts8B2 (from Tso ESP)	serum	ab ELISA										21	31	67.7
Ferrer 2007a [51]	recombinant	r Ts8B3 (from Tso ESP)	serum	ab ELISA										5	31	16.1
Ferrer 2009 [53]	recombinant	rTs8B2-His	serum	ab ELISA										21	31	67.7
Ferrer 2009 [53]	recombinant	rTs8B2-Bac	serum	ab ELISA										22	31	71.0
Ferrer 2012 [54]	recombinant	r Ts8B2 (from Tso ESP)	serum	ab ELISA										35	51	68.6
Ferrer 2012 [54]	recombinant	r Ts8B2-NT (from Tso ESP)	serum	ab ELISA										35	51	68.6
Ferrer 2012 [54]	recombinant	r Ts8B2-CT (from Tso ESP)	serum	ab ELISA										35	51	68.6
Lee 2005b [88]	recombinant	r 10kDa (=subunit of the 150kDa of Tso CF)	serum	ab ELISA										3	10	30.0
Ferrer 2005b [50]	synthetic	s HP6-3 + Ts45W-1 + Ts45W-5 (Tsag)	serum	ab ELISA										17	20	85.0
Ferrer 2007b [52]	synthetic	s HP6-3 + Ts45W-1 + Ts45W-5 (Tsag)	serum	ab ELISA										16	31	51.6
Ferrer 2007b [52]	synthetic	s HP6-GST (Tsag)	serum	ab ELISA										9	31	29.0
Ferrer 2007b [52]	synthetic	s HP6-Bac (Tsag)	serum	ab ELISA										20	31	64.5
Ferrer 2007b [52]	synthetic	s HP6-3 (Tsag)	serum	ab ELISA										13	31	41.9
Ferrer 2012 [54]	synthetic	s Ts8B2-1 (from Tso ESP)	serum	ab ELISA										2	51	3.9
Ferrer 2012 [54]	synthetic	s Ts8B2-2 (from Tso ESP)	serum	ab ELISA										0	51	0.0
Ferrer 2012 [54]	synthetic	s Ts8B2-3 (from Tso ESP)	serum	ab ELISA										3	51	5.9
Ferrer 2012 [54]	synthetic	s Ts8B2-4 (from Tso ESP)	serum	ab ELISA										7	51	13.7
Ferrer 2012 [54]	synthetic	s Ts8B2-5 (from Tso ESP)	serum	ab ELISA										1	51	2.0
Ferrer 2012 [54]	synthetic	s Ts8B2-6 (from Tso ESP)	serum	ab ELISA										5	51	9.8
Ferrer 2012 [54]	synthetic	CyDA-1 (=Tso 8kDa)	serum	ab ELISA										0	51	0.0
Ferrer 2012 [54]	synthetic	CyDA-2 (=Tso 8kDa)	serum	ab ELISA										0	51	0.0
Ferrer 2012 [54]	synthetic	CyDA-3 (=Tso 8kDa)	serum	ab ELISA										0	51	0.0
Ferrer 2012 [54]	synthetic	CyDA-4 (=Tso 8kDa)	serum	ab ELISA										1	51	2.0
Ferrer 2012 [54]	synthetic	CyDA-5 (=Tso 8kDa)	serum	ab ELISA										3	51	5.9
Ferrer 2012 [54]	synthetic	CyDA-6 (=Tso 8kDa)	serum	ab ELISA										0	51	0.0
Toribio 2023a [158]		rGP50 + rT24H + sTs14	serum	MAPIA	29	29	100.0	9	9	100.0							40	40	100.0
Sadaow 2023 [140]		Tso CF (iCysticercosis kit)	serum	POC LFA													1	3	33.3
Pina 2011 [125]		53/25kDa purified ag (from CF soluble antigens)	serum	DOT	18	51	35.3	43	55	77.3													52	54	97.2
Shukla 2008 [154]		Ttae Me	serum	DOT	30	36	83.3	14	14	100.0
whole blood ab detection
Stelzle 2024 [155]		rT24H	whole blood	POC LFA	8	8	100.0				1	3	33.3	17	20	85.0
Zulu 2024 [169]		rT24H	whole blood	POC LFA				8	8	100.0	8	11	72.7	14	19	73.7
urine ab detection
Atluri 2009b [12]		Tso crude soluble extract	urine	ab ELISA	46	109	42.2				2	2	100.0	3	3	100.0
Atluri 2009b [12]		Tso LMM (=purified crude soluble extract)	urine	ab ELISA	44	109	40.4				2	2	100.0	3	3	100.0
Atluri 2009b [12]		Tso ESP	urine	ab ELISA	48	109	44.0				2	2	100.0	2	3	66.7
serum ag detection
Castillo 2023 [28]		TsW8/TsW5	serum	ag ELISA													47	48	97.8
Castillo 2023 [28]		B158/B60	serum	ag ELISA													47	48	97.8
Gabriel 2012 [59]		B158/B60 (apDia kit)	serum	ag ELISA				6	6	100.0				4	11	36.4
Oommen 2004 [115]		B158/B60	serum	ag ELISA	7	70	10.0
Rodriguez 2009 [135]		B158/B60	serum	ag ELISA													25	25	100.0	7	9	77.8
Stelzle 2024 [155]		B158/B60	serum	ag ELISA							1	3	33.3	10	20	50.0
Zea-Vera 2013 [167]		B158/B60	serum	ag ELISA																1	1	100.0
Zulu 2024 [169]		B158/B60	serum	ag ELISA				6	8	75.0	3	11	27.3	3	19	15.8
Ferrer 2005a [49]		HP10	serum	ag ELISA										4	31	12.9
Ferrer 2005b [50]		HP10	serum	ag ELISA										2	20	10.0
Ferrer 2007a [51]		HP10	serum	ag ELISA										4	31	12.9
Fleury 2007 [56]		HP10	serum	ag ELISA																			39	46	84.8
Garcia 2002 [61]		HP10	serum	ag ELISA																			6	16	37.5				8	13	61.5
Hernandez 2019 [71]		HP10	serum	ag ELISA																			26	29	89.7
Parkhouse 2018 [122]		HP10	serum	ag ELISA																			4	5	80.0				7	9	77.8
Parkhouse 2019 [123]		HP10	serum	LFA																			4	4	100.0				6	8	75.0
urine ag detection
Castillo 2009 [27]		B158/B60	urine	ag ELISA	5	8	62.5	25	26	96.2							10	10	100.0
Toribio 2023b [159]		TsW8/TsW5	urine	POC dipstick													29	30	96.7

## Sheet: low confidence selection 1+2
Records included with low confidence
	Specified diagnostic reagent? Combination of best performing fractions? (green = include, red = exclude)			Data on parenchymal single / multiple? (green = include, red = exclude)	Data on extraparenchymal or parenchymal + extraparenchymal? (green = include, red = exclude)	Se data: parenchymal active single			Se data: parenchymal active multiple			Se data: parenchymal inactive single			Se data: parenchymal inactive multiple			Se data: extraparenchymal subarachnoid			Se data: extraparenchymal ventricular			Se data: extraparenchymal (NS) active			Se data: extraparenchymal (NS) inactive			Se data: parenchymal + extraparenchymal active
serum ab detection
Dermauw 2018 [41]	LLGP (CDC)	serum	WB			2	3	66.7	4	5	80.0
Dermauw 2018 [41]	LLGP (Immunetics)	serum	WB			3	3	100.0	3	3	100.0
Palacio 1998 [116]	Tso purified LLGP (CDC)	serum	WB			7	17	41.2	18	22	81.8
Stelzle 2024 [155]	Tso purified LLGP	serum	WB						19	28	67.9
Dermauw 2018 [41]	rT24H	serum	WB			2	3	66.7	4	5	80.0
Stelzle 2024 [155]	rT24H	serum	WB						28	28	100.0
Mandal 2006 [95]	Tso crude soluble extract	serum	ab ELISA			60	69	87.0	11	11	100.0
Mandal 2008 [96]	Tso LMM (20-24kDa GP fraction)	serum	ab ELISA			58	69	84.1	11	11	100.0
Mohammad 1984 [101]	Tso purified WCE	serum	ab ELISA															7	8	87.5				3	3	100.0
Cho 1986 [31]	Tso CF	serum	ab ELISA						37	45	82.2
Agudelo 2005 [2]	Tso crude extract	serum	DOT						41	45	91.1
Mandal 2006 [95]	Tso crude soluble extract	serum	DOT			60	69	87.0	11	11	100.0
Mandal 2008 [96]	Tso LMM (20-24kDa GP fraction)	serum	DOT			58	69	84.1	11	11	100.0
Foyaca-Sibat 2009 [58]		serum	ab ELISA
Ishida 2006 [78]		serum	ab ELISA
Ishida 2006 [78]		serum	ab ELISA
Ishida 2006 [78]		serum	ab ELISA
Ishida 2006 [78]		serum	WB
Kotokey 2006 [83]		serum	ab ELISA
Verastegui 2003 [162]		serum	WB
Verastegui 2003 [162]		serum	WB
whole blood ab detection
Stelzle 2024 [155]	rT24H	whole blood	POC LFA						28	28	100.0
serum ag detection
Stelzle 2024 [155]	B158/B60	serum	ag ELISA						28	28	100.0
Foyaca-Sibat 2009 [58]		serum	ag ELISA
